# Supplementary material for: Poly[tetra­aqua­(μ4-benzene-1,3,5-tri­carboxyl­ato)sodium(I)zinc(II)]
Source: Acta Crystallogr Sect E Struct Rep Online. 2010 Mar 17;66(Pt 4):m416. doi: 10.1107/S1600536810009232 (PMC2983871; doi:10.1107/S1600536810009232)
Supplement: Supplementary file 1 [file e-66-0m416-sup1.cif]

##############################################################################
###                                                                        ###
###        Electronic paper (Acta Crystallographica Section E)             ###
###                                                                        ###
##############################################################################
#                                                                            #
# This CIF contains the data in a paper accepted for publication in Acta     #
# Crystallographica Section E. It conforms to the requirements of Notes      #
# for Authors for Section E, and has been peer reviewed under the auspices   #
# of the IUCr Commission on Journals.                                        #
#                                                                            #
# Full details of the Crystallographic Information File format               #
# are given in the paper "The Crystallographic Information File (CIF):       #
# a New Standard Archive File for Crystallography" by S. R. Hall, F. H.      #
# Allen and I. D. Brown [Acta Cryst. (1991), A47, 655-685].                  #
#                                                                            #
# The current version of the core CIF dictionary is obtainable from          #
# ftp://ftp.iucr.org/pub/cif_core.dic. The current version number is 2.4.    #
#                                                                            #
# Software is freely available for graphical display of the structure(s) in  #
# this CIF.  For information consult the CIF home page http://www.iucr.org/  #
# cif/home.html                                                              #
#                                                                            #
# This file may be used for bona fide research purposes within the           #
# scientific community so long as proper attribution is given to the journal # 
# article from which it was obtained.                                        #
#                                                                            #
##############################################################################
                                             
data_global
_audit_creation_method     'SHELXL-97'
_journal_date_recd_electronic     2010-02-03
_journal_date_accepted     2010-03-11
_journal_name_full     'Acta Crystallographica, Section E'
_journal_year     2010
_journal_volume     66
_journal_issue      4
_journal_page_first     m416
_journal_page_last     m416
_journal_paper_category     QM
_journal_coeditor_code     JJ2022
_publ_contact_author_name     'Yu-Jie Li'
_publ_contact_author_address
;
Jilin Agricultural Science and Technology College
Jilin 132101
People's Republic of China
;
_publ_contact_author_email     jilindxw@yahoo.com.cn
_publ_contact_author_fax     +86-432-63509711
_publ_contact_author_phone     +86-432-63509711
_publ_section_title
;
Poly[tetraaqua(\m~4~-benzene-1,3,5-tricarboxylato)sodium(I)zinc(II)]
;
loop_
    _publ_author_name
    _publ_author_address
    'Chao-Hong Ma'
;
Jilin Agricultural Science and Technology College
Jilin 132101
People's Republic of China
;
    'Xiu-Yan Wang'
;
Jilin Agricultural Science and Technology College
Jilin 132101
People's Republic of China
;
    'Xian-Wu Dong'
;
Jilin Agricultural Science and Technology College
Jilin 132101
People's Republic of China
;
    'Yu-Jie Li'
;
Jilin Agricultural Science and Technology College
Jilin 132101
People's Republic of China
;
data_I
_audit_creation_method     SHELXL-97
_chemical_name_systematic
;
Poly[tetraaqua(\m~4~-benzene-1,3,5-tricarboxylato)sodium(I)zinc(II)]
;
_chemical_name_common     ?
_chemical_formula_moiety     'C9 H11 Na O10 Zn'
_chemical_formula_sum     'C9 H11 Na O10 Zn'
_chemical_formula_iupac     '[Na Zn (C9 H3 O6) (H2 O)4]'
_chemical_formula_weight     367.54
_chemical_melting_point     ?
_symmetry_cell_setting     monoclinic
_symmetry_space_group_name_H-M     'C 2/c'
_symmetry_space_group_name_hall     '-C 2yc'
loop_
    _symmetry_equiv_pos_as_xyz
    'x, y, z'
    '-x, y, -z+1/2'
    'x+1/2, y+1/2, z'
    '-x+1/2, y+1/2, -z+1/2'
    '-x, -y, -z'
    'x, -y, z-1/2'
    '-x+1/2, -y+1/2, -z'
    'x+1/2, -y+1/2, z-1/2'
_cell_length_a     23.425(5)
_cell_length_b     10.146(2)
_cell_length_c     14.427(3)
_cell_angle_alpha     90.00
_cell_angle_beta     126.50(3)
_cell_angle_gamma     90.00
_cell_volume     2756.3(15)
_cell_formula_units_Z     8
_cell_measurement_reflns_used     3348
_cell_measurement_theta_min     4.7
_cell_measurement_theta_max     29.2
_cell_measurement_temperature     293(2)
_exptl_crystal_description     block
_exptl_crystal_colour     colorless
_exptl_crystal_size_max     0.225
_exptl_crystal_size_mid     0.218
_exptl_crystal_size_min     0.204
_exptl_crystal_density_diffrn     1.771
_exptl_crystal_density_meas     ?
_exptl_crystal_density_method     'not measured'
_exptl_crystal_F_000     1488
_exptl_absorpt_coefficient_mu     1.861
_exptl_absorpt_correction_type     multi-scan
_exptl_absorpt_process_details
;
(CrysAlis Pro; Oxford Diffraction, 2007)
;
_exptl_absorpt_correction_T_min     0.765
_exptl_absorpt_correction_T_max     0.876
_exptl_special_details
;
;
_diffrn_ambient_temperature     293(2)
_diffrn_radiation_type     MoK\a
_diffrn_radiation_wavelength     0.71073
_diffrn_radiation_source     'fine-focus sealed tube'
_diffrn_radiation_monochromator     graphite
_diffrn_measurement_device_type     'Oxford Diffraction Gemini R Ultra'
_diffrn_measurement_method     '\w scan'
_diffrn_detector_area_resol_mean     10.0
_diffrn_reflns_number     13077
_diffrn_reflns_av_R_equivalents     0.0558
_diffrn_reflns_av_sigmaI/netI     0.0670
_diffrn_reflns_theta_min     4.70
_diffrn_reflns_theta_max     29.21
_diffrn_reflns_theta_full     25.00
_diffrn_measured_fraction_theta_max     0.895
_diffrn_measured_fraction_theta_full     0.973
_diffrn_reflns_limit_h_min     -31
_diffrn_reflns_limit_h_max     29
_diffrn_reflns_limit_k_min     -13
_diffrn_reflns_limit_k_max     13
_diffrn_reflns_limit_l_min     -19
_diffrn_reflns_limit_l_max     15
_diffrn_standards_number     0
_diffrn_standards_interval_count     ?
_diffrn_standards_interval_time     ?
_diffrn_standards_decay_%     ?
_refine_special_details
;
Refinement of <i>F</i>^2^ against ALL reflections. The weighted <i>R</i>-factor
wR and goodness of fit <i>S</i> are based on <i>F</i>^2^, conventional
<i>R</i>-factors <i>R</i> are based on <i>F</i>, with <i>F</i> set to zero for
negative <i>F</i>^2^. The threshold expression of <i>F</i>^2^ >
\s(<i>F</i>^2^) is used only for calculating <i>R</i>-factors(gt) etc. and is
not relevant to the choice of reflections for refinement. <i>R</i>-factors
based on <i>F</i>^2^ are statistically about twice as large as those based on
<i>F</i>, and <i>R</i>- factors based on ALL data will be even larger.
;
_reflns_number_total     3348
_reflns_number_gt     2119
_reflns_threshold_expression     I>2sigma(I)
_refine_ls_structure_factor_coef     Fsqd
_refine_ls_matrix_type     full
_refine_ls_R_factor_all     0.1013
_refine_ls_R_factor_gt     0.0653
_refine_ls_wR_factor_gt     0.1749
_refine_ls_wR_factor_ref     0.1868
_refine_ls_goodness_of_fit_ref     0.993
_refine_ls_restrained_S_all     0.999
_refine_ls_number_reflns     3348
_refine_ls_number_parameters     214
_refine_ls_number_restraints     106
_refine_ls_hydrogen_treatment     mixed
_refine_ls_weighting_scheme     calc
_refine_ls_weighting_details
         'calc w=1/[\s^2^(Fo^2^)+(0.1186P)^2^+0.0000P] where P=(Fo^2^+2Fc^2^)/3'
_atom_sites_solution_hydrogens     geom
_atom_sites_solution_primary     direct
_atom_sites_solution_secondary     difmap
_refine_ls_shift/su_max     0.000
_refine_ls_shift/su_mean     0.000
_refine_diff_density_max     1.677
_refine_diff_density_min     -0.791
_refine_ls_extinction_method     none
_refine_ls_extinction_coef     ?
loop_
    _atom_type_symbol
    _atom_type_description
    _atom_type_scat_dispersion_real
    _atom_type_scat_dispersion_imag
    _atom_type_scat_source
    'C' 'C' 0.0033 0.0016
                         'International Tables Vol C Tables 4.2.6.8 and 6.1.1.4'
    'H' 'H' 0.0000 0.0000
                         'International Tables Vol C Tables 4.2.6.8 and 6.1.1.4'
    'O' 'O' 0.0106 0.0060
                         'International Tables Vol C Tables 4.2.6.8 and 6.1.1.4'
    'Zn' 'Zn' 0.2839 1.4301
                         'International Tables Vol C Tables 4.2.6.8 and 6.1.1.4'
    'Na' 'Na' 0.0362 0.0249
                         'International Tables Vol C Tables 4.2.6.8 and 6.1.1.4'
_computing_data_collection     '<i>CrysAlis Pro</i> (Oxford Diffraction, 2007)'
_computing_cell_refinement     '<i>CrysAlis RED</i> (Oxford Diffraction, 2007)'
_computing_data_reduction     '<i>CrysAlis RED</i> (Oxford Diffraction, 2007)'
_computing_structure_solution     '<i>SHELXS97</i> (Sheldrick, 2008)'
_computing_structure_refinement     '<i>SHELXL97</i> (Sheldrick, 2008)'
_computing_molecular_graphics     '<i>SHELXTL</i> (Sheldrick, 2008)'
_computing_publication_material
       '<i>SHELXTL</i> (Sheldrick, 2008) and <i>DIAMOND</i> (Brandenburg, 1998)'
loop_
    _atom_site_type_symbol
    _atom_site_label
    _atom_site_fract_x
    _atom_site_fract_y
    _atom_site_fract_z
    _atom_site_U_iso_or_equiv
    _atom_site_adp_type
    _atom_site_calc_flag
    _atom_site_refinement_flags
    _atom_site_occupancy
    _atom_site_disorder_assembly
    _atom_site_disorder_group
    Zn Zn1 0.44260(3) 0.47289(5) 0.56752(5) 0.0277(2) Uani d . 1 . .
    Na Na1 0.29885(10) 0.8061(2) 0.4465(2) 0.0406(5) Uani d D 1 . .
    C C9 0.4802(2) 1.2199(5) 0.5988(4) 0.0284(7) Uani d U 1 . .
    C C8 0.7090(3) 0.9737(5) 0.8706(5) 0.0331(7) Uani d U 1 . .
    C C4 0.5942(2) 1.0936(5) 0.7306(4) 0.0268(6) Uani d U 1 . .
    H H008 0.6191 1.1727 0.7565 0.032 Uiso calc R 1 . .
    C C6 0.4854(3) 0.9745(4) 0.6091(4) 0.0264(6) Uani d U 1 . .
    H H012 0.4365 0.9746 0.5531 0.032 Uiso calc R 1 . .
    C C5 0.5209(2) 1.0942(4) 0.6463(4) 0.0265(6) Uani d U 1 . .
    C C3 0.6303(3) 0.9744(5) 0.7762(4) 0.0280(6) Uani d U 1 . .
    C C2 0.5932(2) 0.8565(5) 0.7375(4) 0.0267(7) Uani d U 1 . .
    H H017 0.6173 0.7773 0.7687 0.032 Uiso calc R 1 . .
    C C7 0.4788(2) 0.7306(5) 0.6098(4) 0.0289(6) Uani d U 1 . .
    C C1 0.5198(2) 0.8558(5) 0.6519(4) 0.0263(6) Uani d U 1 . .
    O O1 0.41242(17) 0.7350(3) 0.5455(3) 0.0344(7) Uani d U 1 . .
    O O1W 0.3853(3) 0.4688(5) 0.6293(5) 0.0575(12) Uani d D 1 . .
    O O2W 0.3838(2) 0.4876(6) 0.3961(4) 0.0546(12) Uani d D 1 . .
    O O4W 0.2642(4) 0.7532(7) 0.2655(5) 0.094(2) Uani d D 1 . .
    O O6 0.41411(19) 1.2178(4) 0.5267(4) 0.0448(10) Uani d U 1 . .
    O O3W 0.3018(3) 1.0451(6) 0.4118(6) 0.087(2) Uani d D 1 . .
    O O5 0.51477(17) 1.3279(3) 0.6362(3) 0.0316(7) Uani d U 1 . .
    O O2 0.51282(16) 0.6223(3) 0.6419(3) 0.0292(6) Uani d U 1 . .
    O O3 0.73536(18) 0.8792(4) 0.9374(3) 0.0376(7) Uani d U 1 . .
    O O4 0.7451(2) 1.0708(6) 0.8821(6) 0.092(2) Uani d U 1 . .
    H H1WA 0.392(5) 0.402(9) 0.679(8) 0.138 Uiso d D 1 . .
    H H4WA 0.224(4) 0.730(11) 0.207(3) 0.138 Uiso d D 1 . .
    H H4WB 0.269(5) 0.822(8) 0.221(4) 0.138 Uiso d D 1 . .
    H H3WA 0.331(5) 1.086(2) 0.475(5) 0.138 Uiso d D 1 . .
    H H3WB 0.336(5) 1.053(3) 0.394(10) 0.138 Uiso d D 1 . .
    H H2WB 0.363(6) 0.559(8) 0.345(8) 0.138 Uiso d D 1 . .
    H H1WB 0.340(3) 0.471(11) 0.579(8) 0.138 Uiso d D 1 . .
    H H2WA 0.389(6) 0.440(10) 0.347(8) 0.138 Uiso d D 1 . .
loop_
    _atom_site_aniso_label
    _atom_site_aniso_U_11
    _atom_site_aniso_U_22
    _atom_site_aniso_U_33
    _atom_site_aniso_U_12
    _atom_site_aniso_U_13
    _atom_site_aniso_U_23
    Zn1 0.0207(3) 0.0165(3) 0.0349(4) 0.0010(2) 0.0105(3) 0.0011(2)
    Na1 0.0259(10) 0.0345(12) 0.0480(13) 0.0002(9) 0.0148(10) -0.0034(10)
    C9 0.0229(10) 0.0168(11) 0.0363(11) 0.0020(9) 0.0126(9) 0.0020(9)
    C8 0.0241(11) 0.0219(11) 0.0384(12) 0.0024(10) 0.0104(10) 0.0052(10)
    C4 0.0220(9) 0.0167(10) 0.0352(10) 0.0018(9) 0.0134(9) 0.0029(9)
    C6 0.0213(9) 0.0165(10) 0.0352(10) 0.0021(8) 0.0135(8) 0.0016(9)
    C5 0.0219(9) 0.0162(10) 0.0350(10) 0.0020(8) 0.0135(8) 0.0023(8)
    C3 0.0220(9) 0.0182(10) 0.0357(10) 0.0022(8) 0.0129(8) 0.0037(8)
    C2 0.0214(9) 0.0168(10) 0.0355(10) 0.0025(8) 0.0134(9) 0.0028(9)
    C7 0.0215(9) 0.0174(9) 0.0382(10) 0.0019(8) 0.0126(8) 0.0003(9)
    C1 0.0211(9) 0.0164(9) 0.0356(10) 0.0022(8) 0.0138(8) 0.0015(8)
    O1 0.0224(11) 0.0196(11) 0.0428(13) 0.0022(9) 0.0094(10) -0.0011(10)
    O1W 0.040(2) 0.069(3) 0.054(3) 0.002(2) 0.023(2) 0.007(2)
    O2W 0.045(2) 0.063(3) 0.042(3) 0.005(2) 0.018(2) 0.000(2)
    O4W 0.127(5) 0.088(4) 0.063(4) -0.059(4) 0.055(4) -0.023(3)
    O6 0.0245(18) 0.0215(19) 0.060(3) 0.0045(15) 0.0098(18) 0.0032(18)
    O3W 0.054(3) 0.060(4) 0.085(4) -0.004(2) 0.007(3) 0.032(3)
    O5 0.0242(11) 0.0171(12) 0.0383(13) 0.0013(10) 0.0104(10) 0.0017(10)
    O2 0.0219(10) 0.0163(11) 0.0388(12) 0.0010(9) 0.0123(9) 0.0004(10)
    O3 0.0263(12) 0.0251(12) 0.0402(13) 0.0029(10) 0.0084(10) 0.0066(11)
    O4 0.029(2) 0.058(3) 0.119(5) -0.010(2) 0.006(3) 0.044(3)
_geom_special_details
;
All esds (except the esd in the dihedral angle between two l.s. planes) are
estimated using the full covariance matrix. The cell esds are taken into
account individually in the estimation of esds in distances, angles and
torsion angles; correlations between esds in cell parameters are only used
when they are defined by crystal symmetry. An approximate (isotropic)
treatment of cell esds is used for estimating esds involving l.s. planes.
;
loop_
    _geom_bond_atom_site_label_1
    _geom_bond_atom_site_label_2
    _geom_bond_site_symmetry_2
    _geom_bond_distance
    _geom_bond_publ_flag
    Zn1 O2W . 1.996(5) ?
    Zn1 O5 1_545 2.002(3) ?
    Zn1 O1W . 2.006(5) ?
    Zn1 O2 . 2.014(3) ?
    Na1 O1 . 2.262(4) ?
    Na1 O4W . 2.290(6) ?
    Na1 O3 8_465 2.352(4) ?
    Na1 O3 2_656 2.365(5) ?
    Na1 O3W . 2.486(5) ?
    Na1 Na1 7_566 3.621(4) ?
    C9 O6 . 1.250(6) ?
    C9 O5 . 1.277(6) ?
    C9 C5 . 1.493(6) ?
    C8 O3 . 1.233(6) ?
    C8 O4 . 1.245(7) ?
    C8 C3 . 1.505(7) ?
    C4 C5 . 1.394(7) ?
    C4 C3 . 1.396(7) ?
    C4 H008 . 0.9300 ?
    C6 C1 . 1.374(6) ?
    C6 C5 . 1.387(7) ?
    C6 H012 . 0.9300 ?
    C3 C2 . 1.385(7) ?
    C2 C1 . 1.400(6) ?
    C2 H017 . 0.9300 ?
    C7 O1 . 1.251(6) ?
    C7 O2 . 1.271(6) ?
    C7 C1 . 1.486(7) ?
    O1W H1WA . 0.93(5) ?
    O1W H1WB . 0.86(5) ?
    O2W H2WB . 0.94(5) ?
    O2W H2WA . 0.93(5) ?
    O4W H4WA . 0.85(4) ?
    O4W H4WB . 1.00(5) ?
    O3W H3WA . 0.85(5) ?
    O3W H3WB . 0.98(5) ?
    O5 Zn1 1_565 2.002(3) ?
    O3 Na1 8_566 2.352(4) ?
    O3 Na1 2_656 2.365(5) ?
loop_
    _geom_angle_atom_site_label_1
    _geom_angle_atom_site_label_2
    _geom_angle_atom_site_label_3
    _geom_angle_site_symmetry_1
    _geom_angle_site_symmetry_3
    _geom_angle
    _geom_angle_publ_flag
    O2W Zn1 O5 . 1_545 115.16(19) ?
    O2W Zn1 O1W . . 113.7(2) ?
    O5 Zn1 O1W 1_545 . 110.88(18) ?
    O2W Zn1 O2 . . 110.30(19) ?
    O5 Zn1 O2 1_545 . 96.19(14) ?
    O1W Zn1 O2 . . 109.20(18) ?
    O1 Na1 O4W . . 97.5(2) ?
    O1 Na1 O3 . 8_465 104.33(15) ?
    O4W Na1 O3 . 8_465 88.02(18) ?
    O1 Na1 O3 . 2_656 114.83(16) ?
    O4W Na1 O3 . 2_656 147.3(2) ?
    O3 Na1 O3 8_465 2_656 79.70(15) ?
    O1 Na1 O3W . . 105.94(18) ?
    O4W Na1 O3W . . 91.8(3) ?
    O3 Na1 O3W 8_465 . 149.48(19) ?
    O3 Na1 O3W 2_656 . 84.2(2) ?
    O1 Na1 Na1 . 7_566 115.79(15) ?
    O4W Na1 Na1 . 7_566 121.80(18) ?
    O3 Na1 Na1 8_465 7_566 39.98(10) ?
    O3 Na1 Na1 2_656 7_566 39.72(10) ?
    O3W Na1 Na1 . 7_566 119.6(2) ?
    O6 C9 O5 . . 121.8(4) ?
    O6 C9 C5 . . 120.3(4) ?
    O5 C9 C5 . . 117.9(4) ?
    O3 C8 O4 . . 121.8(5) ?
    O3 C8 C3 . . 119.1(4) ?
    O4 C8 C3 . . 119.1(5) ?
    C5 C4 C3 . . 120.1(4) ?
    C5 C4 H008 . . 119.9 ?
    C3 C4 H008 . . 119.9 ?
    C1 C6 C5 . . 122.5(4) ?
    C1 C6 H012 . . 118.7 ?
    C5 C6 H012 . . 118.7 ?
    C6 C5 C4 . . 118.5(4) ?
    C6 C5 C9 . . 119.9(4) ?
    C4 C5 C9 . . 121.6(4) ?
    C2 C3 C4 . . 119.9(4) ?
    C2 C3 C8 . . 119.8(4) ?
    C4 C3 C8 . . 120.2(4) ?
    C3 C2 C1 . . 120.5(4) ?
    C3 C2 H017 . . 119.8 ?
    C1 C2 H017 . . 119.8 ?
    O1 C7 O2 . . 122.3(4) ?
    O1 C7 C1 . . 119.2(4) ?
    O2 C7 C1 . . 118.5(4) ?
    C6 C1 C2 . . 118.4(4) ?
    C6 C1 C7 . . 120.2(4) ?
    C2 C1 C7 . . 121.4(4) ?
    C7 O1 Na1 . . 162.9(3) ?
    Zn1 O1W H1WA . . 120(7) ?
    Zn1 O1W H1WB . . 116(8) ?
    H1WA O1W H1WB . . 104(7) ?
    Zn1 O2W H2WB . . 134(7) ?
    Zn1 O2W H2WA . . 127(7) ?
    H2WB O2W H2WA . . 92(6) ?
    Na1 O4W H4WA . . 129(4) ?
    Na1 O4W H4WB . . 118(3) ?
    H4WA O4W H4WB . . 92(5) ?
    Na1 O3W H3WA . . 111(3) ?
    Na1 O3W H3WB . . 105(2) ?
    H3WA O3W H3WB . . 89(6) ?
    C9 O5 Zn1 . 1_565 106.5(3) ?
    C7 O2 Zn1 . . 108.7(3) ?
    C8 O3 Na1 . 8_566 132.2(4) ?
    C8 O3 Na1 . 2_656 125.0(4) ?
    Na1 O3 Na1 8_566 2_656 100.30(15) ?
loop_
    _geom_torsion_atom_site_label_1
    _geom_torsion_atom_site_label_2
    _geom_torsion_atom_site_label_3
    _geom_torsion_atom_site_label_4
    _geom_torsion_site_symmetry_1
    _geom_torsion_site_symmetry_2
    _geom_torsion_site_symmetry_3
    _geom_torsion_site_symmetry_4
    _geom_torsion
    _geom_torsion_publ_flag
    C1 C6 C5 C4 . . . . -0.2(8) ?
    C1 C6 C5 C9 . . . . -178.2(5) ?
    C3 C4 C5 C6 . . . . -0.3(7) ?
    C3 C4 C5 C9 . . . . 177.6(5) ?
    O6 C9 C5 C6 . . . . 0.8(8) ?
    O5 C9 C5 C6 . . . . 179.3(5) ?
    O6 C9 C5 C4 . . . . -177.1(5) ?
    O5 C9 C5 C4 . . . . 1.3(7) ?
    C5 C4 C3 C2 . . . . 0.1(8) ?
    C5 C4 C3 C8 . . . . -177.5(5) ?
    O3 C8 C3 C2 . . . . -23.6(8) ?
    O4 C8 C3 C2 . . . . 159.3(6) ?
    O3 C8 C3 C4 . . . . 154.0(5) ?
    O4 C8 C3 C4 . . . . -23.1(9) ?
    C4 C3 C2 C1 . . . . 0.8(8) ?
    C8 C3 C2 C1 . . . . 178.3(5) ?
    C5 C6 C1 C2 . . . . 1.0(8) ?
    C5 C6 C1 C7 . . . . 179.3(5) ?
    C3 C2 C1 C6 . . . . -1.3(8) ?
    C3 C2 C1 C7 . . . . -179.5(5) ?
    O1 C7 C1 C6 . . . . -8.2(8) ?
    O2 C7 C1 C6 . . . . 172.8(5) ?
    O1 C7 C1 C2 . . . . 170.0(5) ?
    O2 C7 C1 C2 . . . . -9.0(8) ?
    O2 C7 O1 Na1 . . . . 166.7(9) ?
    C1 C7 O1 Na1 . . . . -12.3(16) ?
    O4W Na1 O1 C7 . . . . 121.7(13) ?
    O3 Na1 O1 C7 8_465 . . . -148.4(13) ?
    O3 Na1 O1 C7 2_656 . . . -63.3(13) ?
    O3W Na1 O1 C7 . . . . 27.6(13) ?
    Na1 Na1 O1 C7 7_566 . . . -107.5(13) ?
    O6 C9 O5 Zn1 . . . 1_565 4.6(6) ?
    C5 C9 O5 Zn1 . . . 1_565 -173.8(4) ?
    O1 C7 O2 Zn1 . . . . 2.3(6) ?
    C1 C7 O2 Zn1 . . . . -178.7(4) ?
    O2W Zn1 O2 C7 . . . . 59.7(4) ?
    O5 Zn1 O2 C7 1_545 . . . 179.4(3) ?
    O1W Zn1 O2 C7 . . . . -65.9(4) ?
    O4 C8 O3 Na1 . . . 8_566 -82.2(8) ?
    C3 C8 O3 Na1 . . . 8_566 100.7(5) ?
    O4 C8 O3 Na1 . . . 2_656 119.5(6) ?
    C3 C8 O3 Na1 . . . 2_656 -57.5(6) ?
loop_
    _geom_hbond_atom_site_label_D
    _geom_hbond_atom_site_label_H
    _geom_hbond_atom_site_label_A
    _geom_hbond_site_symmetry_A
    _geom_hbond_distance_DH
    _geom_hbond_distance_HA
    _geom_hbond_distance_DA
    _geom_hbond_angle_DHA
    O1W H1WA O5 2_646 0.93(5) 2.35(8) 3.090(6) 137(9)
    O2W H2WA O2 5_666 0.93(5) 2.28(9) 2.998(6) 133(9)
    O3W H3WA O6 . 0.85(5) 2.11(7) 2.747(7) 132(7)
    O4W H4WB O4 5_676 1.00(5) 1.71(5) 2.686(8) 166(8)
    O4W H4WA O3W 4_545 0.85(4) 2.37(7) 2.948(8) 126(9)
