# Supplementary material for: Poly[tetra­aqua­(μ4-benzene-1,3,5-tri­carboxyl­ato)sodium(I)zinc(II)]
Source: Acta Crystallogr Sect E Struct Rep Online. 2010 Mar 17;66(Pt 4):m416. doi: 10.1107/S1600536810009232 (PMC2983871; doi:10.1107/S1600536810009232)
Supplement: Supplementary file 2 [file e-66-0m416-Isup2.hkl]

#
# h,k,l, Fc-squared, Fo-squared, sigma(Fo-squared) and status flag
#
data_I
_shelx_title ' C2C in C2/c'
_shelx_refln_list_code          4
_shelx_F_calc_maximum      641.83
_exptl_crystal_F_000      1488.00
_reflns_d_resolution_high  0.7282
 
loop_
 _symmetry_equiv_pos_as_xyz
 'x, y, z'
 '-x, y, -z+1/2'
 'x+1/2, y+1/2, z'
 '-x+1/2, y+1/2, -z+1/2'
 '-x, -y, -z'
 'x, -y, z-1/2'
 '-x+1/2, -y+1/2, -z'
 'x+1/2, -y+1/2, z-1/2'
 
_cell_length_a    23.4251
_cell_length_b    10.1464
_cell_length_c    14.4269
_cell_angle_alpha  90.000
_cell_angle_beta  126.502
_cell_angle_gamma  90.000
 
_shelx_F_squared_multiplier     1.000
 
loop_
 _refln_index_h
 _refln_index_k
 _refln_index_l
 _refln_F_squared_calc
 _refln_F_squared_meas
 _refln_F_squared_sigma
 _refln_observed_status
   6   0   0    32404.27    46303.13    335.49 o
   8   0   0      960.06     1492.04    101.37 o
  10   0   0     5540.12     6501.76    130.31 o
  12   0   0      491.50      231.23     92.73 o
  14   0   0      789.82     1368.68    148.23 o
  16   0   0     5454.28     6085.36    262.45 o
  18   0   0      110.15      244.71    112.10 o
  20   0   0     1524.26     1268.17    162.91 o
  22   0   0     1662.79     1955.62    260.81 o
  24   0   0     1660.36     1372.74    303.22 o
   5   1   0    43999.83    49964.27    351.54 o
   7   1   0      484.59      688.00     65.93 o
   9   1   0    31450.46    44129.05    207.03 o
  11   1   0     8745.54     9631.06    157.26 o
  13   1   0      756.90      665.25     78.15 o
  15   1   0     4524.78     5286.70    104.41 o
  17   1   0    18827.02    20917.01    627.07 o
  19   1   0     7802.01     9258.22    256.41 o
  21   1   0        3.56      -35.08    126.12 o
  23   1   0      331.46      333.06    167.55 o
  25   1   0     1263.61     1045.24    190.37 o
   4   2   0    10516.97    12463.43    171.60 o
   6   2   0     4536.65     3799.97     83.82 o
   8   2   0     5970.48     8307.07     95.37 o
  10   2   0    26746.57    30549.96    261.42 o
  12   2   0    13764.86    15464.98    150.51 o
  14   2   0       90.56       87.54     55.97 o
  16   2   0    17703.45    20166.06    456.26 o
  18   2   0    14065.84    17034.80    382.67 o
  20   2   0     1816.85     2227.42    168.60 o
  22   2   0      145.86      322.62    136.38 o
  24   2   0      687.49      476.19    207.65 o
   1   3   0    36110.07    39331.38    272.25 o
   3   3   0     1084.67     1110.82     56.27 o
   5   3   0    28924.20    34572.96    276.94 o
   7   3   0    39358.31    47793.08    471.93 o
   9   3   0    10476.96    14257.67    189.82 o
  11   3   0     6743.61     7399.33    151.34 o
  13   3   0     1694.53     1804.26     90.33 o
  15   3   0      554.61      637.14    100.92 o
  17   3   0     4869.77     4727.76    216.24 o
  19   3   0     2898.43     3588.79    177.41 o
  21   3   0      549.59      496.83    157.35 o
  23   3   0     1018.39     1404.36    231.86 o
  25   3   0      439.59      647.55    469.39 o
   0   4   0    65354.68    73210.73    930.22 o
   2   4   0     4936.16     4535.36     67.84 o
   4   4   0     8726.33    10752.17     98.62 o
   6   4   0    13345.89    16307.00    168.05 o
   8   4   0    18886.31    23385.29    482.40 o
  10   4   0     3454.35     4618.28    105.51 o
  12   4   0     6899.07     7552.76    129.14 o
  14   4   0     1469.40     1520.82    139.13 o
  16   4   0     4586.65     5570.23    232.13 o
  18   4   0     2301.67     2586.50    211.19 o
  20   4   0      418.23      454.18    168.34 o
  22   4   0      155.56      238.01    283.72 o
  24   4   0       15.45     -114.80    267.37 o
   1   5   0    12821.87    14787.58    195.71 o
   3   5   0     5695.46     7187.58     97.30 o
   5   5   0    10096.17    11281.53    192.65 o
   7   5   0     2953.90     4269.24     58.54 o
   9   5   0     4397.50     4773.29    114.89 o
  11   5   0     5049.91     6752.31    167.61 o
  13   5   0      158.40      321.64    120.72 o
  15   5   0     1015.19     1188.33    175.47 o
  17   5   0     6231.05     7224.86    255.76 o
  19   5   0      507.21      864.09    184.94 o
  21   5   0      284.69      253.44    282.36 o
  23   5   0      536.36      582.04    286.48 o
   0   6   0     5469.77     6585.63    239.85 o
   2   6   0     5208.36     5849.94     83.09 o
   4   6   0      238.14      205.25     58.48 o
   6   6   0     1058.20     1456.59     60.17 o
   8   6   0     3674.16     4389.35     58.57 o
  10   6   0      325.73      378.91     66.75 o
  12   6   0     5862.94     7153.25    191.20 o
  14   6   0     1108.11     1119.04    170.35 o
  16   6   0     3013.58     3578.99    204.68 o
  18   6   0     2957.86     3145.16    255.85 o
  20   6   0      485.79      388.97    189.50 o
  22   6   0       95.60      167.88    493.38 o
   1   7   0     5386.10     6086.70    122.58 o
   3   7   0      264.45      417.40     68.34 o
   5   7   0       31.54       55.81     64.34 o
   7   7   0     1387.41     1323.37     59.73 o
   9   7   0      822.72      888.60     68.61 o
  11   7   0       33.64       38.48     65.77 o
  13   7   0      279.62      509.64    156.32 o
  15   7   0      984.08     1147.50    211.52 o
  17   7   0      480.38      697.19    173.96 o
  19   7   0      512.30      666.14    198.99 o
   0   8   0     4087.56     4224.19    204.24 o
   2   8   0     4113.50     5197.55    120.28 o
   4   8   0       29.56       -5.24     83.11 o
   6   8   0      997.74     1087.13     71.00 o
   8   8   0      621.42      678.17     54.97 o
  10   8   0      387.30      380.86     74.52 o
  12   8   0      346.67      199.87    141.93 o
  14   8   0        0.30       48.97    159.46 o
  16   8   0       30.10       86.37    174.96 o
  18   8   0      274.75      412.35    264.98 o
   1   9   0       30.03      -34.91     74.61 o
   3   9   0       99.81      126.51     85.67 o
   5   9   0        0.39       52.67     78.64 o
   7   9   0        7.84       32.71     76.46 o
   9   9   0       67.68       82.82     78.31 o
  11   9   0        1.18       39.05    137.34 o
  13   9   0      223.77      214.77    159.23 o
  15   9   0      105.42      381.11    260.76 o
  17   9   0        1.37       13.70    411.15 o
   0  10   0       20.58      109.93    113.78 o
   2  10   0      277.42      322.33     95.83 o
   4  10   0        0.17       -1.94     82.32 o
   6  10   0      123.55       61.60    104.61 o
   8  10   0       19.36      184.93    137.17 o
  10  10   0      269.65      368.49    238.66 o
  12  10   0       73.84      -29.97    233.71 o
  14  10   0       10.68      -78.80    245.84 o
   1  11   0      379.93      467.89     99.83 o
   3  11   0       39.82       65.91     99.41 o
   5  11   0       33.92        5.52    141.01 o
   7  11   0      503.76      674.67    225.85 o
   9  11   0      414.01      392.98    236.20 o
  11  11   0       56.80       17.83    236.20 o
  13  11   0       12.16     -143.90    311.79 o
   0  12   0     2388.68     2501.14    394.01 o
   2  12   0      135.58      213.09    143.95 o
   4  12   0      141.68      -41.78    216.65 o
   6  12   0      156.45        1.91    233.80 o
   8  12   0      638.49      883.96    342.62 o
  10  12   0      229.47      212.43    349.47 o
   1  13   0     1106.30     1468.23    251.65 o
   5  13   0      274.70      394.01    294.65 o
   7  13   0      104.55      147.33    318.64 o
 -25   1   1       19.01      107.98    166.51 o
 -23   1   1        8.25       76.05    131.89 o
 -21   1   1        1.31       49.22    143.28 o
 -19   1   1      990.51     1032.34    113.33 o
 -17   1   1        0.53      292.45     71.47 o
 -15   1   1      222.88      225.24     72.18 o
 -13   1   1       45.52      310.87     68.00 o
 -11   1   1     6399.53     6544.28    160.16 o
  -9   1   1      830.21     1074.82     65.67 o
  -7   1   1     1613.77     2046.11     74.89 o
   3   1   1    10563.09     7819.89     85.30 o
   5   1   1      500.17      743.09     47.09 o
   7   1   1      479.16      599.15     54.11 o
  11   1   1     1134.13     1246.23     79.16 o
  13   1   1       25.50       60.74     69.45 o
  15   1   1      972.22      792.77     83.21 o
  17   1   1      159.26      479.47    136.19 o
  19   1   1       99.73      130.25    144.06 o
  21   1   1        1.19       77.34    134.77 o
  23   1   1      224.64      237.16    172.94 o
 -26   2   1        4.53       34.26    407.72 o
 -24   2   1       26.35      140.04    133.15 o
 -22   2   1     1104.55     1328.06    184.46 o
 -20   2   1      520.29      485.17     92.35 o
 -18   2   1      877.51      960.96     71.93 o
 -14   2   1     1854.37     1865.87     70.18 o
 -12   2   1     5759.93     5435.44     80.06 o
 -10   2   1       55.12      114.25     41.83 o
  -8   2   1     2410.47     3272.85     82.41 o
  -6   2   1     4293.27     4147.08     84.60 o
  -4   2   1      735.75     1181.41     59.16 o
   2   2   1     1844.79     1940.06     63.71 o
   4   2   1     1728.32     1932.79    165.17 o
   6   2   1     5391.49     6019.59    141.13 o
   8   2   1      161.74      229.16     51.30 o
  12   2   1      444.16      732.12     60.08 o
  14   2   1     3580.07     3359.53     92.76 o
  16   2   1      631.30      714.07     90.84 o
  18   2   1       99.13      199.39     98.08 o
  20   2   1      573.08      797.51    157.25 o
  22   2   1      372.35      356.77    146.72 o
  24   2   1       59.11      -96.76    280.93 o
 -25   3   1        1.80      116.97    203.21 o
 -23   3   1       56.61      280.60    241.93 o
 -21   3   1     2566.03     2409.91    159.45 o
 -19   3   1      258.46      171.96     64.35 o
 -17   3   1      522.73      660.34     43.57 o
 -15   3   1     4193.80     4095.55    129.81 o
 -13   3   1     4111.80     3832.87    103.41 o
 -11   3   1      351.87      496.87     79.34 o
  -9   3   1     8798.61     9641.41    171.36 o
  -5   3   1     1781.33     2222.20     63.53 o
  -3   3   1    10733.42    12015.58     97.66 o
  -1   3   1    16710.38    14658.73    208.84 o
   1   3   1     7041.27     8251.30     93.55 o
   3   3   1     1352.09     1685.64     82.12 o
   5   3   1    25284.53    23648.05    378.81 o
   7   3   1     4336.76     6801.49    112.87 o
   9   3   1      463.81      437.49     75.42 o
  13   3   1     1778.36     2651.90    145.05 o
  15   3   1     1037.30      946.76    143.81 o
  17   3   1       22.37      156.39    182.46 o
  19   3   1       34.14      721.50    160.65 o
  21   3   1     1096.40     1052.92    163.88 o
  23   3   1      290.52      283.85    256.63 o
 -24   4   1     1459.20     1445.18    304.58 o
 -22   4   1      388.32      762.19    206.14 o
 -20   4   1     2718.68     2600.72    166.51 o
 -18   4   1     3632.10     3394.00    156.47 o
 -16   4   1      356.24      557.39    103.29 o
 -14   4   1     1992.11     1933.38    119.38 o
 -12   4   1     9779.44     9280.89    130.24 o
  -8   4   1      242.52      408.96     77.86 o
  -4   4   1    47577.72    49098.56    347.18 o
  -2   4   1     9079.04     8696.50    119.26 o
   0   4   1     3783.94     3996.49    152.35 o
   4   4   1    69174.41    68814.69   1075.89 o
   6   4   1     1437.87     1436.90     78.94 o
   8   4   1    14399.05    15454.16    241.58 o
  12   4   1      547.08     1107.78    134.64 o
  14   4   1      125.25      254.94    158.58 o
  16   4   1     1713.66     2207.57    200.11 o
  18   4   1      267.17      963.58    231.28 o
  20   4   1     1025.72      901.05    241.47 o
  22   4   1      934.94     1052.71    342.62 o
 -23   5   1       91.97      223.35    218.41 o
 -21   5   1     3272.32     3122.76    226.05 o
 -19   5   1     1189.30     1448.49    134.23 o
 -15   5   1    10892.54    12144.13    248.92 o
 -13   5   1     4360.40     4540.55    195.34 o
 -11   5   1     8079.26     8123.14    135.34 o
  -9   5   1     1394.83     2522.96     60.98 o
  -5   5   1     4424.98     4553.27     70.68 o
  -3   5   1     9542.50     8273.35     90.85 o
  -1   5   1    24654.86    28612.58    325.09 o
   5   5   1    16977.92    15975.52    175.17 o
   7   5   1     5153.81     5331.45    157.92 o
  11   5   1     2153.26     2894.95    155.46 o
  13   5   1     8924.88    10409.25    249.57 o
  15   5   1     3560.78     3140.22    198.14 o
  17   5   1     1118.78     1443.50    275.04 o
  19   5   1       18.36     1234.82    297.18 o
  21   5   1      502.08      680.68    278.14 o
 -22   6   1     1196.78     1479.68    286.04 o
 -20   6   1     4706.47     4502.36    318.92 o
 -18   6   1     1080.45     1786.23    193.98 o
 -14   6   1    10375.07     8979.81    204.64 o
 -12   6   1    12861.44    11599.76    123.73 o
 -10   6   1     2441.48     2741.81    108.10 o
  -6   6   1     8680.57     9688.97    172.30 o
  -4   6   1     2746.51     2588.76    101.39 o
  -2   6   1    16241.63    15677.85    250.01 o
   4   6   1     4383.04     5548.13    190.39 o
   6   6   1     2879.19     2636.80     73.20 o
   8   6   1     2942.02     2993.45    124.21 o
  14   6   1    21815.86    19667.99    331.62 o
  16   6   1     3896.57     3754.57    213.15 o
  18   6   1     1640.94     2510.61    292.17 o
  20   6   1     1884.86     2107.54    320.14 o
 -21   7   1      638.33      414.17    250.92 o
 -19   7   1     2024.58     1945.37    252.73 o
 -15   7   1     2551.58     3472.84    194.21 o
 -13   7   1     3286.74     4431.05    199.04 o
 -11   7   1    10479.54     9999.69    262.10 o
  -9   7   1     2319.43     2070.10     76.07 o
  -5   7   1    11840.28    11749.60    222.13 o
  -3   7   1    30091.79    28974.86    447.42 o
  -1   7   1    10331.53    11581.29    129.44 o
   3   7   1     3824.86     5968.56    100.21 o
   5   7   1     9464.92     8687.40    153.23 o
   7   7   1      803.33     1017.48     89.52 o
  11   7   1     5050.50     5579.66    142.19 o
  13   7   1     3500.89     3643.89    184.43 o
  15   7   1     6269.16     6001.99    231.41 o
  17   7   1     2773.80     2916.90    218.71 o
  19   7   1        4.58        6.85    486.52 o
 -20   8   1     1389.09     1113.52    469.39 o
 -18   8   1       75.43      283.61    178.29 o
 -16   8   1      243.00      778.29    171.77 o
 -14   8   1     1346.07     2150.84    187.25 o
 -12   8   1     4779.22     5395.84    246.41 o
 -10   8   1      883.56      918.19     63.43 o
  -4   8   1    26909.56    24582.71    334.78 o
  -2   8   1    34631.89    39669.67    325.67 o
   0   8   1    26175.14    33367.07    493.26 o
   4   8   1    10473.20    10060.93    146.52 o
   6   8   1     5312.69     5202.58    107.26 o
   8   8   1      100.61      312.87     44.68 o
  10   8   1     1906.81     2669.64    167.92 o
  12   8   1     3144.52     3647.81    208.09 o
  14   8   1     2332.87     1984.54    282.02 o
  16   8   1      572.20      650.44    257.67 o
 -17   9   1     2051.65     3748.25    354.61 o
 -15   9   1     1276.43     2109.43    191.83 o
 -13   9   1     5747.29     4963.40    214.90 o
 -11   9   1     4293.66     4120.55    197.44 o
  -9   9   1     7843.19     9400.82    183.13 o
  -5   9   1     1513.26     2668.51    105.65 o
  -3   9   1     7639.94     8596.04    187.14 o
  -1   9   1       77.69       29.70     72.36 o
   1   9   1     4277.95     5979.90    138.88 o
   3   9   1     4755.07     5239.21    129.53 o
   5   9   1     9179.23     8499.54    183.48 o
   7   9   1    10951.22    11559.04    159.29 o
   9   9   1     2925.66     3282.92    166.72 o
  13   9   1     4143.73     4082.11    306.84 o
  15   9   1     3562.01     4219.61    501.94 o
 -14  10   1     2244.58     2567.25    283.33 o
 -12  10   1     8993.05     7919.01    520.78 o
 -10  10   1      853.18     1379.19    159.55 o
  -4  10   1     1753.67     2209.72    103.67 o
  -2  10   1     1108.81     1510.22     91.83 o
   0  10   1     2282.31     2184.16    116.51 o
   2  10   1     2373.25     2907.84    119.03 o
   4  10   1     5064.84     5415.44    194.86 o
   6  10   1     9389.75     8137.76    149.19 o
   8  10   1     3017.39     2738.85    262.44 o
  12  10   1     1339.64     1287.57    287.32 o
  14  10   1     3404.66     3278.89    418.00 o
 -13  11   1     1739.91     1774.78    400.87 o
 -11  11   1     1972.95     1681.73    264.39 o
  -9  11   1     2339.54     2891.36    266.20 o
  -3  11   1    10975.78     9951.62    195.67 o
  -1  11   1      598.09      774.69    115.18 o
   3  11   1     5889.97     5928.52    204.04 o
   5  11   1     5788.63     5536.28    210.35 o
   7  11   1     4038.00     4243.74    299.36 o
   9  11   1      883.43      838.81    264.98 o
  11  11   1     1154.39      788.03    363.18 o
 -10  12   1     1010.80      465.97    359.75 o
  -8  12   1       10.64      886.04    259.76 o
  -6  12   1     3631.99     4080.95    300.49 o
  -4  12   1     5144.97     5583.11    204.69 o
  -2  12   1     6087.61     6163.37    251.57 o
   2  12   1     2625.53     4416.78    274.23 o
   4  12   1     2232.90     3293.74    272.34 o
   6  12   1     4264.66     4245.47    295.97 o
   8  12   1      230.49      407.72    342.62 o
  10  12   1      599.83      866.83    380.31 o
  -9  13   1      297.11      544.77    356.33 o
  -7  13   1       15.79       95.35    235.46 o
  -5  13   1      405.56      411.39    218.12 o
  -3  13   1     1863.49     1785.06    414.57 o
  -1  13   1     1503.97     1901.33    265.21 o
   1  13   1      788.82     1545.22    380.31 o
   3  13   1       37.49      -41.11    390.59 o
   5  13   1      574.70       95.93    294.65 o
   7  13   1      485.54      274.10    322.06 o
 -26   0   2      141.96       95.90    237.09 o
 -24   0   2     1613.90     1936.89    246.55 o
 -22   0   2     2562.49     2129.82    228.47 o
 -20   0   2      540.68      555.60    113.42 o
 -18   0   2      293.14      120.00    117.06 o
 -16   0   2    26224.50    29811.43    474.06 o
 -14   0   2    12455.46    13410.41    187.98 o
 -12   0   2    26244.61    37933.00    579.58 o
 -10   0   2      389.32      355.37     66.01 o
  -8   0   2    45606.05    49768.36    362.58 o
  -6   0   2    22253.77    26704.78    873.59 o
   2   0   2    26842.42    25764.02    383.74 o
   4   0   2    55099.05    58561.80    485.94 o
   6   0   2      716.47      986.97     71.01 o
   8   0   2    41243.43    49509.91    723.50 o
  10   0   2     9292.29    10777.02    231.80 o
  12   0   2    28553.63    33556.70    673.25 o
  14   0   2      114.46      109.64    291.23 o
  16   0   2      295.45      367.17    140.09 o
  18   0   2     1616.00     1765.59    212.31 o
  20   0   2     1984.39     2418.91    418.00 o
  22   0   2      116.52      185.86    245.21 o
 -27   1   2      373.00      370.03    373.46 o
 -25   1   2     1359.78     1364.59    164.06 o
 -23   1   2     1143.30     1250.36    157.82 o
 -21   1   2      652.82      765.77    130.18 o
 -19   1   2      988.82     1108.33     91.14 o
 -17   1   2     9035.21     9961.61    182.72 o
 -15   1   2    14294.07    15842.95    150.66 o
 -13   1   2    14279.54    19916.02    221.88 o
  -7   1   2    44298.98    49208.84    430.53 o
  -5   1   2    52314.21    50460.16    964.51 o
   1   1   2    31082.56    41162.89    289.52 o
   3   1   2    55877.64    54461.68    434.25 o
   5   1   2     4104.37     3861.05     68.29 o
   7   1   2     4584.12     4500.19     88.11 o
   9   1   2    29563.15    30366.01    388.68 o
  11   1   2    10205.05    12792.20    168.19 o
  13   1   2    11519.93    12789.74    269.52 o
  15   1   2      843.57     1001.65    141.22 o
  17   1   2      265.81      438.17    175.88 o
  19   1   2     1910.74     1906.48    201.16 o
  21   1   2     1398.95     1367.28    178.09 o
  23   1   2      692.64      969.10    201.41 o
 -26   2   2     1143.92     1234.72    363.18 o
 -24   2   2     4667.12     4902.07    198.41 o
 -22   2   2     4794.72     5338.75    170.62 o
 -20   2   2     1408.44     1171.38     90.30 o
 -18   2   2     7630.39     8628.41    122.55 o
 -16   2   2    13711.25    15753.16    159.61 o
 -14   2   2    13253.66    16049.31    174.57 o
 -12   2   2     5924.48     5556.01    129.66 o
 -10   2   2    21536.29    21964.16    195.58 o
  -6   2   2    35142.94    27941.65    318.72 o
  -4   2   2     2549.42     1797.54     67.96 o
  -2   2   2     3137.27     1870.35    105.88 o
   0   2   2     3079.57     1733.26    122.92 o
   2   2   2     8580.70    13630.23    257.79 o
   4   2   2    25138.29    24890.44    128.64 o
   6   2   2     7686.11    11419.26    287.91 o
   8   2   2     1488.13     2522.96     85.83 o
  10   2   2    18554.43    19377.58    379.17 o
  12   2   2    15291.18    17519.24    172.39 o
  14   2   2     6890.68     8155.16    170.89 o
  16   2   2     1008.91     1129.47    121.81 o
  18   2   2     6377.37     7397.70    324.17 o
  20   2   2     4719.72     5430.14    223.18 o
  22   2   2      950.95      951.69    187.93 o
 -25   3   2      282.89      275.00    247.73 o
 -23   3   2     5069.37     5050.86    242.82 o
 -21   3   2      845.91      939.81    141.93 o
 -19   3   2      278.85      273.34     40.52 o
 -17   3   2     4425.42     4494.02     69.02 o
 -15   3   2    16729.24    19938.13    269.82 o
 -13   3   2     1702.77     1817.76     41.50 o
 -11   3   2       44.95      104.90     27.10 o
  -9   3   2     7129.45     9775.09    185.43 o
  -7   3   2    28809.48    28100.15    200.95 o
  -5   3   2    10855.96    12011.12    520.53 o
  -3   3   2    12288.48    14347.20    147.36 o
  -1   3   2    11482.46    11613.17   1058.70 o
   1   3   2    16906.77    17262.15    273.16 o
   3   3   2    11936.50    16174.82    421.05 o
   5   3   2    18537.81    17361.95    325.15 o
   7   3   2      544.58      424.37     49.50 o
   9   3   2     1792.32     1986.06     92.09 o
  11   3   2    19805.48    22067.14    327.90 o
  13   3   2     2548.61     3290.41    260.33 o
  15   3   2      129.89      192.21    168.07 o
  17   3   2     1370.67     1289.77    158.95 o
  19   3   2     3235.94     3600.13    232.43 o
  21   3   2     1178.85     1011.56    195.54 o
 -26   4   2     1966.46     2062.58    483.10 o
 -24   4   2     4306.93     5148.92    354.10 o
 -22   4   2     1792.68     1761.37    217.67 o
 -20   4   2     1623.57     1617.69    157.76 o
 -18   4   2      325.32      304.39    104.00 o
 -16   4   2     2954.95     2482.73    110.21 o
 -14   4   2      115.83      230.34     72.31 o
 -12   4   2      147.31      124.34     55.36 o
 -10   4   2      103.09      583.23    113.67 o
  -8   4   2    55947.66    57935.48    518.80 o
  -4   4   2    71207.15    69503.55    494.25 o
  -2   4   2     6803.50     6525.66    124.93 o
   2   4   2    94422.58   101152.34    991.54 o
   6   4   2     4047.67     3867.37     88.36 o
   8   4   2      503.65      527.37     94.37 o
  10   4   2      999.64      939.08     92.97 o
  12   4   2      823.69     1149.39    192.95 o
  14   4   2      485.44      433.42    222.89 o
  16   4   2     1698.11     2016.30    249.13 o
  18   4   2     1556.85     1221.62    220.66 o
  20   4   2     5864.66     7046.32    387.21 o
  22   4   2     1219.98     1075.83    370.03 o
 -25   5   2      351.40      138.37    339.20 o
 -23   5   2      621.52      469.44    187.53 o
 -21   5   2      734.26     1217.64    200.95 o
 -19   5   2      387.52      576.96    111.54 o
 -17   5   2     7786.82     7202.43    157.32 o
 -15   5   2     7437.22    10319.15    157.26 o
 -13   5   2     6770.31     7071.86    208.36 o
 -11   5   2       74.03      102.66     77.97 o
  -9   5   2     1130.56     1087.54    105.07 o
  -7   5   2      529.13      504.05     62.28 o
  -5   5   2    14996.00    13772.16    158.87 o
  -3   5   2     1706.27     1548.82     53.00 o
  -1   5   2     1030.51     1320.41     60.92 o
   1   5   2     8378.29     9211.10    190.25 o
   3   5   2     1259.42      983.06     65.46 o
   5   5   2     2282.74     2324.47     90.83 o
   7   5   2      246.59      241.37     84.14 o
   9   5   2     6658.91     7030.46    191.17 o
  11   5   2    17220.58    16724.72    325.68 o
  13   5   2     2236.04     3277.95    266.60 o
  15   5   2     1317.54     1430.18    261.35 o
  17   5   2     2474.95     2250.44    238.95 o
  19   5   2       63.93      137.16    210.59 o
  21   5   2      684.66      572.18    376.88 o
 -24   6   2     1192.38     1407.68    299.52 o
 -22   6   2      443.84      455.77    204.58 o
 -20   6   2       16.98     -135.84    185.01 o
 -18   6   2     2258.90     2700.09    204.67 o
 -16   6   2     3547.16     4112.85    178.08 o
 -14   6   2     4014.69     4130.33    193.20 o
 -12   6   2      848.90     1023.76    114.70 o
 -10   6   2        1.75       78.34     84.04 o
  -8   6   2     3677.63     3994.09     89.83 o
  -6   6   2     2045.44     1841.64     73.04 o
  -4   6   2       27.05      226.70     46.27 o
  -2   6   2       61.68       43.59     51.40 o
   0   6   2     1450.72     1328.06     93.91 o
   2   6   2      215.61      549.00     80.48 o
   4   6   2     3802.10     4006.11    134.51 o
   6   6   2      210.65      202.33     50.80 o
   8   6   2      940.59     1151.56    102.73 o
  10   6   2     3319.27     3346.08    169.17 o
  12   6   2     6165.16     6092.42    210.83 o
  14   6   2     1770.09     2020.82    263.13 o
  16   6   2        0.75       96.48    193.92 o
  18   6   2      421.69      414.51    214.86 o
  20   6   2     1189.18     1486.98    418.00 o
 -23   7   2       65.28      133.33    271.72 o
 -21   7   2        6.10      -45.90    202.03 o
 -19   7   2      169.78      224.40    181.88 o
 -17   7   2       52.68      193.40    171.18 o
 -15   7   2     3388.00     3695.18    199.62 o
 -13   7   2       21.68      -86.63    120.62 o
 -11   7   2     2897.66     3264.10    132.13 o
  -9   7   2      652.50      747.75     72.48 o
  -7   7   2     2253.33     1906.87     82.71 o
  -5   7   2     1882.98     2164.01     62.40 o
  -3   7   2     1310.63     1783.32     72.52 o
  -1   7   2     4401.15     4156.75     86.23 o
   1   7   2     1726.29     2009.25    113.17 o
   3   7   2      273.08      556.06     64.93 o
   5   7   2      934.53      793.41     66.52 o
   7   7   2     1038.09     1421.83     64.87 o
   9   7   2       83.74       50.20     91.46 o
  11   7   2     2694.10     3211.31    176.03 o
  13   7   2      557.62      470.14    157.72 o
  15   7   2       42.13       -7.99    250.94 o
  17   7   2       68.13       20.78    203.29 o
 -20   8   2       62.51      193.66    201.33 o
 -18   8   2      414.81      568.70    179.87 o
 -16   8   2        8.13      -57.33    175.85 o
 -14   8   2      157.47      387.36    162.25 o
 -12   8   2      753.57      688.65    149.06 o
 -10   8   2      705.59      532.98     90.43 o
  -8   8   2      245.73      201.56     75.56 o
  -6   8   2     5128.74     5021.71    117.96 o
  -4   8   2        2.82       53.99     58.87 o
  -2   8   2        1.11       26.14     61.37 o
   0   8   2       34.42       35.66     83.95 o
   2   8   2     2693.89     3064.06    181.83 o
   4   8   2       49.22      107.28     62.38 o
   6   8   2      347.31      450.55     67.13 o
   8   8   2      154.23      219.30     92.50 o
  10   8   2     1103.50     1146.59    150.73 o
  12   8   2        3.66       36.84    136.01 o
  14   8   2      140.31      426.97    257.33 o
  16   8   2      101.44      -50.39    238.86 o
 -19   9   2      226.09      342.62    418.00 o
 -17   9   2       16.69      131.93    175.46 o
 -15   9   2       11.44      -82.88    173.45 o
 -13   9   2      497.52      429.04    160.69 o
 -11   9   2      128.05      185.79     80.06 o
  -9   9   2      152.00       78.14     69.57 o
  -7   9   2        5.90       74.76     69.02 o
  -5   9   2      188.75      195.12     68.38 o
  -3   9   2      112.90       58.97     64.95 o
  -1   9   2      179.47      170.02     74.58 o
   1   9   2      115.40      183.50     94.40 o
   3   9   2       26.40       77.39     66.27 o
   5   9   2        7.62      136.00     64.17 o
   7   9   2      148.36      197.83     76.85 o
   9   9   2        0.88      156.63    220.48 o
  11   9   2        6.26       53.99    234.47 o
  13   9   2       35.26       82.85    233.03 o
 -16  10   2        1.51      181.80    231.22 o
 -14  10   2      183.57      260.84    248.40 o
 -12  10   2        6.34       61.92    153.06 o
 -10  10   2       61.48      113.86    132.72 o
  -8  10   2        2.10       54.55    117.21 o
  -6  10   2       61.93      255.00     78.00 o
  -4  10   2      311.68      298.48     79.33 o
  -2  10   2       19.09       90.74     81.86 o
   0  10   2      115.17      153.69     99.62 o
   2  10   2     1303.55     1409.91    122.49 o
   4  10   2        4.65        5.38    138.47 o
   6  10   2        9.32     -143.16    218.97 o
   8  10   2      133.17      240.54    212.54 o
  10  10   2      130.83      347.08    240.63 o
  12  10   2       16.58       81.37    219.01 o
 -13  11   2        7.34      -18.81    240.63 o
 -11  11   2       18.70        4.08    243.90 o
  -9  11   2      155.79      366.65    175.21 o
  -7  11   2      311.96      325.64    133.74 o
  -5  11   2      177.21      161.20    119.94 o
  -3  11   2      536.75      397.21    107.10 o
  -1  11   2      136.83      212.53    123.13 o
   1  11   2      261.62      301.80    126.32 o
   3  11   2      619.05      826.28    132.93 o
   5  11   2       73.16       25.28    139.68 o
   7  11   2       51.82       29.51    200.68 o
   9  11   2      144.74      267.43    214.63 o
  11  11   2      209.29      157.61    359.75 o
 -12  12   2      106.78       -3.43    359.75 o
 -10  12   2      187.59      311.79    346.05 o
  -8  12   2      800.25     1109.57    168.14 o
  -6  12   2     1478.14     1458.39    165.67 o
  -4  12   2      416.51      763.73    154.29 o
  -2  12   2      108.32      146.41    176.86 o
   0  12   2     1255.87     1073.63    166.55 o
   2  12   2      944.96     1217.08    169.92 o
   4  12   2     1268.53     1342.55    193.53 o
   6  12   2        1.89       26.15    229.20 o
   8  12   2      114.77     -195.29    366.61 o
  -9  13   2      124.98      -56.94    286.09 o
  -7  13   2      169.46      247.04    234.96 o
  -5  13   2      396.02      431.70    363.18 o
  -3  13   2        4.56      119.92    352.90 o
  -1  13   2        6.37     -161.03    332.34 o
   1  13   2      253.28      113.07    349.47 o
   3  13   2      580.53      349.47    407.72 o
   5  13   2        5.70       54.82    298.08 o
 -27   1   3      320.65      366.61    356.33 o
 -25   1   3        2.74      -13.08    132.61 o
 -23   1   3       27.84      -23.63    124.58 o
 -21   1   3      151.54      186.33     80.62 o
 -19   1   3     1664.75     1406.01    106.83 o
 -17   1   3      277.20      240.63     80.66 o
 -15   1   3     4492.36     3994.48     80.46 o
 -13   1   3     2137.33     2063.09     60.41 o
 -11   1   3      157.75      209.33     44.35 o
  -9   1   3      857.36      686.78     38.68 o
  -7   1   3       16.40       66.96     58.71 o
  -5   1   3      135.30      422.15     58.74 o
  -1   1   3       10.33      306.45     76.57 o
   1   1   3     5581.33     4176.44     93.43 o
   3   1   3     1459.77     1257.41     60.74 o
   5   1   3       35.00        6.28     55.99 o
   7   1   3      534.73      592.81     60.38 o
   9   1   3     1200.64     1588.37     76.05 o
  11   1   3      320.57      368.92     75.15 o
  13   1   3      733.59     1038.67    142.66 o
  15   1   3      781.76      726.33    165.17 o
  17   1   3        1.76       44.40    127.58 o
  19   1   3       57.73       77.96    182.92 o
  21   1   3       16.87       23.49    210.45 o
 -26   2   3       50.07       59.95    195.14 o
 -24   2   3     1096.74     1153.47    135.73 o
 -22   2   3      527.67      496.35    118.14 o
 -20   2   3       41.25      103.69     70.30 o
 -18   2   3     3789.18     3463.73    112.36 o
 -16   2   3      495.30      536.02     71.08 o
 -14   2   3       89.67      202.82     58.32 o
 -12   2   3     2138.35     2907.18     71.30 o
 -10   2   3     4279.87     3561.09     67.90 o
  -8   2   3      986.01     1131.13     39.61 o
  -6   2   3      862.96      626.37     41.29 o
  -4   2   3       27.66       43.70     63.34 o
  -2   2   3      103.86      107.77     82.63 o
   0   2   3     2713.98     2507.83    113.25 o
   2   2   3      894.41      729.13     59.79 o
   4   2   3     1599.30     1685.59     68.17 o
   6   2   3     6844.09     6407.83     97.11 o
   8   2   3     1264.89     1039.77     69.26 o
  10   2   3     2688.42     2679.38     95.16 o
  12   2   3       87.03      520.99     92.21 o
  14   2   3      330.75      314.75    109.24 o
  16   2   3      731.31      761.82    185.64 o
  18   2   3      887.86     1089.15    206.27 o
  20   2   3       14.36      286.42    180.14 o
  22   2   3       44.66     -212.43    397.44 o
 -25   3   3      407.94      333.93    185.45 o
 -23   3   3        5.17      348.19    141.20 o
 -21   3   3       97.45       61.63    130.26 o
 -19   3   3      115.91      211.90     64.40 o
 -17   3   3     2216.98     2276.23     79.80 o
 -15   3   3      123.00      215.72     52.01 o
 -13   3   3     1489.28     1858.30     74.62 o
 -11   3   3     5207.08     4607.48    112.64 o
  -9   3   3    23076.83    22209.06    204.20 o
  -7   3   3      712.71      852.85     81.07 o
  -5   3   3    13807.83    14547.23    203.64 o
  -3   3   3     8141.28     9351.59    253.11 o
  -1   3   3     1274.14     2038.64    688.67 o
   1   3   3     3943.41     4608.12     69.30 o
   3   3   3      594.10     1324.95    145.13 o
   5   3   3     5483.98     4736.56     84.09 o
   7   3   3     5360.09     5282.58    111.89 o
   9   3   3     1420.62     1085.94     69.85 o
  11   3   3     2663.32     2834.02    138.85 o
  13   3   3     1441.09     1054.21    174.14 o
  15   3   3      131.31       94.77    187.85 o
  17   3   3     1976.42     1859.26    209.89 o
  19   3   3      290.92      170.98    180.26 o
  21   3   3        5.98      245.37    249.73 o
 -26   4   3     1201.05     1372.71    314.25 o
 -24   4   3      344.12      327.51    200.52 o
 -22   4   3      165.39      438.21    177.44 o
 -20   4   3      501.13      510.29    109.41 o
 -18   4   3      373.73      315.91     93.38 o
 -16   4   3      906.47     1322.92     93.57 o
 -14   4   3      778.39     1615.44    235.89 o
 -12   4   3    21782.74    19594.10    249.00 o
 -10   4   3     3596.11     3958.85     76.10 o
  -8   4   3    44817.03    45875.07    371.20 o
  -6   4   3     6466.39     9976.70    586.18 o
  -4   4   3     2368.11     1955.90    101.31 o
  -2   4   3     1634.69     2308.70    123.42 o
   0   4   3    44432.20    40245.93    584.04 o
   2   4   3     5872.25     9568.08    343.53 o
   4   4   3     2122.81     2430.64    179.78 o
   6   4   3      697.47     2973.32    727.46 o
   8   4   3    12858.37    11522.44    367.07 o
  10   4   3     5844.21     4977.21    215.07 o
  12   4   3      341.19      331.72    151.50 o
  14   4   3     1549.86     1502.03    249.73 o
  16   4   3     2173.59     2329.95    228.67 o
  18   4   3      689.68      717.56    207.52 o
  20   4   3     1934.07     2274.34    325.78 o
 -25   5   3      275.67      220.83    261.95 o
 -23   5   3       11.28      547.89    199.51 o
 -21   5   3      540.75      477.31    187.08 o
 -19   5   3     2700.83     2513.40    138.96 o
 -17   5   3    12239.39    11709.24    258.81 o
 -15   5   3     3919.13     4315.56    306.12 o
 -13   5   3      497.90     1048.10    117.88 o
 -11   5   3    10823.35    10486.50    198.51 o
  -9   5   3    11846.02    10098.71    138.67 o
  -7   5   3      570.33      555.29     59.36 o
  -5   5   3       11.58      213.90     74.99 o
  -3   5   3     7674.60     8075.74    151.01 o
  -1   5   3     7141.01     7121.08    163.11 o
   1   5   3     1882.83     1336.07     81.57 o
   3   5   3     1235.50     1194.25    157.61 o
   5   5   3     7369.72     7291.29    392.30 o
   7   5   3     5917.49     5154.73     82.59 o
   9   5   3     7910.46     7809.88    237.63 o
  11   5   3     6757.65     8226.54    345.25 o
  13   5   3      377.76      649.66    192.51 o
  15   5   3      381.44      321.66    193.14 o
  17   5   3     3722.89     3502.99    260.72 o
  19   5   3       67.59       44.83    276.03 o
 -24   6   3      551.92      902.61    291.98 o
 -22   6   3      726.65      723.79    228.34 o
 -20   6   3     5027.01     4475.31    230.42 o
 -18   6   3     9109.10     8973.99    293.75 o
 -16   6   3     5212.90     4922.12    184.46 o
 -12   6   3     1385.09     2222.67    183.10 o
 -10   6   3     6906.63     5378.12    103.39 o
  -8   6   3     3328.41     4685.66    246.86 o
  -6   6   3     1935.25     1815.07     89.17 o
  -4   6   3      390.17     1373.65    142.45 o
  -2   6   3     9099.60     8611.90     98.02 o
   0   6   3     4540.32     4539.35     93.62 o
   2   6   3    12649.91    11138.67    182.34 o
   6   6   3     7039.33     6731.47    107.29 o
   8   6   3    15573.90    12687.82    264.08 o
  10   6   3     3050.18     3569.84    219.76 o
  12   6   3      150.25     1060.61    190.70 o
  14   6   3     1857.53     2051.01    238.90 o
  16   6   3     2004.42     1917.18    235.13 o
  18   6   3     2348.80     2422.23    316.12 o
 -23   7   3       92.45      297.38    270.18 o
 -21   7   3     1893.67     1774.69    292.32 o
 -19   7   3     3546.02     3279.01    219.11 o
 -17   7   3     4902.56     4680.19    229.19 o
 -15   7   3     2435.32     3025.24    165.12 o
 -11   7   3     6349.57     6040.08    221.35 o
  -9   7   3     2917.94     2781.84    115.11 o
  -7   7   3     5091.19     6208.23    269.36 o
  -3   7   3     5638.54     6346.65    152.16 o
  -1   7   3    20764.00    18309.07    224.36 o
   1   7   3    16758.39    16634.46    244.93 o
   3   7   3       28.66      278.06     75.67 o
   5   7   3     4531.98     4535.65    176.38 o
   7   7   3    10320.78     9402.06    105.48 o
   9   7   3     3975.83     4068.56    230.13 o
  11   7   3      904.59     1365.90    209.43 o
  13   7   3      420.10      796.22    205.15 o
  15   7   3      533.42      614.81    236.14 o
  17   7   3     1358.25     1096.39    445.41 o
 -22   8   3      259.66      253.10    255.17 o
 -20   8   3      437.12      416.75    201.78 o
 -18   8   3     2422.76     2187.08    206.35 o
 -16   8   3     3272.91     2940.55    199.23 o
 -14   8   3     3155.67     3550.83    253.28 o
 -12   8   3     1090.25     1420.50    140.82 o
 -10   8   3     6423.40     6374.83    161.57 o
  -8   8   3     7056.65     6549.36    183.32 o
  -4   8   3    21917.43    23033.06    244.65 o
  -2   8   3    18370.80    19297.46    790.55 o
   0   8   3    24842.78    22574.47    166.26 o
   2   8   3     4771.16     4390.91    121.21 o
   6   8   3     1779.16     2084.08     91.12 o
   8   8   3     7130.34     7359.25    331.97 o
  10   8   3      261.82      654.62    191.08 o
  12   8   3      470.34      852.57    227.73 o
  14   8   3      121.17       52.34    201.04 o
 -19   9   3     2190.32     2298.40    227.10 o
 -17   9   3     2988.26     2654.98    214.54 o
 -15   9   3        7.31      881.24    185.97 o
 -13   9   3     4599.56     4748.62    191.41 o
 -11   9   3     5981.60     6003.22    123.07 o
  -9   9   3    14511.88    13815.99    249.86 o
  -7   9   3     1352.84     1360.88     57.04 o
  -5   9   3     6356.84     6963.59    119.60 o
  -3   9   3      420.84      412.84     75.32 o
  -1   9   3     5960.32     6337.70    132.80 o
   1   9   3     2025.30     1865.40     89.45 o
   3   9   3     1723.88     2523.33    127.52 o
   5   9   3     8789.67     8780.40    210.57 o
   7   9   3     4076.60     4046.54    231.67 o
   9   9   3     5166.33     4523.63    252.28 o
  11   9   3      450.66      711.53    206.19 o
  13   9   3     1691.94     1923.44    249.30 o
 -16  10   3      975.57     1066.38    196.63 o
 -14  10   3       63.04     1014.83    186.92 o
 -12  10   3     3885.99     4218.84    190.27 o
 -10  10   3     9154.14     8860.56    295.73 o
  -8  10   3     4157.48     4265.26    153.33 o
  -6  10   3     1011.66     1246.91    126.42 o
  -4  10   3     2550.09     2444.40    127.72 o
  -2  10   3       51.97      343.09    148.36 o
   0  10   3     3470.55     3165.31    133.03 o
   2  10   3      264.20      696.94    174.57 o
   4  10   3      346.62      946.59    201.03 o
   6  10   3     3769.83     3852.31    241.97 o
   8  10   3     6568.30     5902.81    285.40 o
  10  10   3     2738.11     2305.12    242.22 o
  12  10   3        7.42      661.26    359.75 o
 -15  11   3     1112.78      969.62    352.90 o
 -13  11   3      899.25     1043.29    260.06 o
 -11  11   3     3894.22     4784.38    386.50 o
  -9  11   3     5982.44     5392.43    207.14 o
  -7  11   3     2767.37     3110.54    152.77 o
  -5  11   3       25.79      401.90    121.77 o
  -3  11   3     1990.49     1858.84    135.17 o
  -1  11   3     4786.26     3988.05    166.98 o
   1  11   3     2273.00     2483.19    216.60 o
   3  11   3       92.00      829.46    212.25 o
   5  11   3     1623.77     1979.74    233.74 o
   7  11   3     2148.87     2298.33    231.09 o
   9  11   3     2456.79     2018.04    407.72 o
 -12  12   3      316.28      887.39    380.31 o
 -10  12   3     3506.95     3834.92    228.76 o
  -8  12   3     3267.42     4137.50    231.63 o
  -6  12   3     1273.50     1921.29    335.29 o
  -4  12   3      679.71     1096.63    167.09 o
  -2  12   3     4960.36     4777.24    222.58 o
   0  12   3     6280.83     5620.15    275.81 o
   2  12   3     3010.99     3283.53    315.24 o
   4  12   3       26.58      321.50    194.60 o
   6  12   3     1709.53     1377.34    356.33 o
   8  12   3      468.75      147.33    349.47 o
 -11  13   3      617.17      335.77    332.34 o
  -9  13   3      396.23      117.87    224.34 o
  -7  13   3       52.17      202.15    318.64 o
  -5  13   3      710.90      914.80    352.90 o
  -3  13   3      925.96      890.70    252.96 o
  -1  13   3     1494.72      750.34    373.46 o
   1  13   3      207.61      219.28    376.88 o
 -28   0   4     1075.32      873.69    346.05 o
 -26   0   4      361.57      244.97    304.93 o
 -24   0   4      781.63     1096.13    177.74 o
 -22   0   4       47.56      113.53    115.43 o
 -20   0   4      592.86      727.89    120.89 o
 -18   0   4     9642.29     8827.79    294.39 o
 -16   0   4       12.22      133.52     79.52 o
 -14   0   4     3238.86     3648.24    105.94 o
 -12   0   4    35589.46    32599.60    415.00 o
 -10   0   4       31.68      115.89     60.82 o
  -8   0   4    49933.89    41088.12    413.26 o
  -6   0   4   205082.94   207824.03   2257.88 o
  -4   0   4   411942.28   342621.69   3919.59 o
  -2   0   4   105966.04   109167.61    779.47 o
   0   0   4    45932.06    43067.69    400.59 o
   2   0   4      114.50      172.24     97.14 o
   4   0   4    17485.10    15659.02    348.65 o
   6   0   4       80.61      223.95     81.19 o
   8   0   4     1273.17     1049.65    133.55 o
  10   0   4     2298.97     2426.47    215.47 o
  12   0   4     3118.75     3393.34    204.80 o
  14   0   4     1067.11     1213.44    158.59 o
  16   0   4     3211.55     2929.99    320.35 o
  18   0   4      586.49      534.49    414.57 o
  20   0   4     1839.60     1874.14    507.08 o
 -29   1   4     1472.01     1579.49    418.00 o
 -27   1   4      220.96      197.64    262.11 o
 -25   1   4      797.51      886.57    136.09 o
 -23   1   4     4140.94     3763.10    143.96 o
 -21   1   4     8267.35     7562.23    159.89 o
 -19   1   4     2558.69     2358.65    111.34 o
 -17   1   4     1824.47     1640.83     73.34 o
 -15   1   4     8039.66     8233.64     92.34 o
 -13   1   4    53459.98    50795.09    769.29 o
 -11   1   4     6931.73     6625.46    136.58 o
  -9   1   4      417.73      584.67     53.75 o
  -7   1   4    53635.40    51015.96    671.18 o
  -5   1   4     9684.39     9076.68    103.15 o
  -3   1   4     7321.17     6987.73    168.64 o
  -1   1   4    35005.13    32423.18    252.42 o
   1   1   4     1537.51     1199.50     76.97 o
   3   1   4    19565.96    17821.35    148.63 o
   5   1   4    51041.87    50694.96    611.01 o
   7   1   4     9019.97     8333.96    141.16 o
   9   1   4     3729.00     2653.05     85.71 o
  11   1   4     3915.53     4121.67    154.43 o
  13   1   4    10550.57     9682.01    358.45 o
  15   1   4     3373.67     3796.06    176.83 o
  17   1   4      524.34      816.65    194.70 o
  19   1   4      131.24     -116.19    290.45 o
 -28   2   4      756.71      579.03    383.74 o
 -26   2   4       48.27       57.98    183.72 o
 -24   2   4     2104.14     2116.62    141.08 o
 -22   2   4     5289.52     5125.97    213.75 o
 -20   2   4    11847.27    10831.64    153.78 o
 -18   2   4      401.63      498.29     71.20 o
 -16   2   4     1150.35     1366.97     64.45 o
 -14   2   4    31709.51    32674.72    277.36 o
 -12   2   4    24890.26    20466.40    130.15 o
 -10   2   4     1266.74     1704.30     71.42 o
  -8   2   4     5995.05     5910.11     63.29 o
  -6   2   4      902.35      515.54     52.48 o
  -4   2   4     4482.28     5599.23    100.66 o
  -2   2   4     5090.20     6183.27    120.59 o
   0   2   4    38194.79    36945.84    744.27 o
   2   2   4    12744.62    13232.18    227.17 o
   4   2   4    13125.04    10780.23    248.54 o
   6   2   4    50428.86    46010.79    484.46 o
   8   2   4     2998.13     3363.24     98.45 o
  10   2   4     4763.10     4135.37    106.38 o
  12   2   4     6692.73     6694.94    210.67 o
  14   2   4     8022.42     7786.63    265.96 o
  16   2   4     2020.27     1615.92    265.39 o
  18   2   4       31.59      192.00    199.31 o
  20   2   4      643.13      722.93    441.98 o
 -27   3   4       41.89      -58.25    318.64 o
 -25   3   4      303.09      534.69    197.00 o
 -23   3   4     2877.69     2798.60    158.30 o
 -21   3   4      370.72      342.85    106.52 o
 -19   3   4     1516.96     1504.13    108.30 o
 -17   3   4     1154.24     1100.82     83.30 o
 -15   3   4     7037.05     6678.49    123.05 o
 -13   3   4    20139.35    18528.51    327.63 o
 -11   3   4    55472.96    52151.24    722.80 o
  -9   3   4       84.56      136.51     31.74 o
  -7   3   4     6139.59     5337.14     66.65 o
  -5   3   4     1696.99     2033.56     66.27 o
  -3   3   4     6094.90     5665.16     90.98 o
  -1   3   4      539.12      448.28     94.83 o
   1   3   4     5721.72     6017.48     98.01 o
   3   3   4    22710.48    23750.33    368.00 o
   5   3   4    45779.37    41128.14    363.65 o
   7   3   4      665.25      907.26     81.58 o
   9   3   4     1659.57     1513.05    140.71 o
  11   3   4     1617.36     1339.62    145.00 o
  13   3   4     1236.39     1168.56    273.82 o
  15   3   4     1963.72     1907.61    220.45 o
  17   3   4     1426.14     1724.88    286.33 o
  19   3   4      699.00      536.02    195.70 o
 -26   4   4       62.92       62.85    193.56 o
 -24   4   4      945.53      980.92    214.01 o
 -22   4   4      521.92      322.15    178.00 o
 -20   4   4     3763.72     3659.14    132.26 o
 -18   4   4      440.83      582.77     75.76 o
 -16   4   4      676.41      726.06     44.83 o
 -14   4   4     9725.06     9456.96    149.91 o
 -12   4   4    22105.17    21964.31    441.27 o
 -10   4   4     7648.51     7101.46    145.47 o
  -8   4   4       65.47      249.38     38.55 o
  -6   4   4     5673.55     5916.41     83.21 o
  -4   4   4     8306.54     6997.64    152.20 o
  -2   4   4     4561.79     4627.38     84.69 o
   0   4   4      276.32       53.48     97.49 o
   2   4   4     4255.75     4152.03    152.94 o
   4   4   4    35190.59    32939.11    502.68 o
   6   4   4     7869.45     7154.27    128.27 o
   8   4   4     1551.63     1558.33     89.04 o
  10   4   4     7344.90     6151.91    204.82 o
  12   4   4     1073.23     1249.43    164.14 o
  14   4   4     1273.04      781.37    263.01 o
  16   4   4       99.00      250.95    259.23 o
  18   4   4      360.93      728.67    227.47 o
  20   4   4      162.39     -205.57    346.05 o
 -27   5   4      110.39       82.23    414.57 o
 -25   5   4      458.79      416.02    202.33 o
 -23   5   4      281.45      451.53    201.85 o
 -21   5   4     1315.05     1201.30    189.06 o
 -19   5   4      301.22      243.67     62.82 o
 -17   5   4      457.40      481.88    100.07 o
 -15   5   4     1864.45     1634.53     57.28 o
 -13   5   4    12613.77    12192.04    268.59 o
 -11   5   4     4945.37     4758.41     88.69 o
  -9   5   4      698.40      812.02     67.34 o
  -7   5   4     4241.24     3967.11    120.32 o
  -5   5   4     6702.24     6622.37    100.69 o
  -3   5   4      473.21      540.59     39.04 o
  -1   5   4    20396.98    19515.27    326.47 o
   1   5   4     4105.02     4274.12    101.05 o
   3   5   4     1431.44     1708.63    134.02 o
   5   5   4    14848.99    13920.66    204.74 o
   7   5   4     1197.47     1094.76     70.07 o
   9   5   4      182.99      133.30     49.90 o
  11   5   4      103.57      183.27    209.92 o
  13   5   4     1641.70     1429.06    273.48 o
  15   5   4     1171.99     1236.26    225.42 o
  17   5   4      131.84      173.19    233.97 o
  19   5   4      143.97      301.51    359.75 o
 -26   6   4       40.79      313.27    273.62 o
 -24   6   4      540.16      384.04    196.39 o
 -22   6   4     1328.41     1001.63    193.84 o
 -20   6   4     2135.95     2220.26    293.16 o
 -18   6   4     1105.31     1265.53    123.66 o
 -16   6   4     1340.78     1254.76    115.28 o
 -14   6   4     1919.83     1862.17     92.66 o
 -12   6   4     3362.96     3424.48     88.69 o
 -10   6   4        6.62       21.12     46.09 o
  -8   6   4     3472.36     2958.90     84.36 o
  -6   6   4     1264.78     1265.87     58.11 o
  -4   6   4     3092.12     3083.99     67.53 o
  -2   6   4      300.47      242.46     53.38 o
   0   6   4     2762.72     2501.73    100.19 o
   2   6   4      451.56      306.97     79.32 o
   4   6   4     3689.52     3324.04    167.52 o
   6   6   4     2990.17     2581.69    109.94 o
   8   6   4     1741.77     1543.75     98.98 o
  10   6   4     1692.01     1365.33    272.10 o
  12   6   4     1747.43     1529.01    216.61 o
  14   6   4     1839.72     1532.53    245.40 o
  16   6   4      371.51      294.88    239.30 o
 -25   7   4       65.83        6.01    269.65 o
 -23   7   4      292.53      473.01    260.76 o
 -21   7   4      327.86      162.56    197.81 o
 -19   7   4      425.01      477.63    178.13 o
 -17   7   4      302.60      325.95    139.23 o
 -15   7   4      622.59      616.78     96.84 o
 -13   7   4      629.75      511.40     82.42 o
 -11   7   4     3086.74     2972.01    100.62 o
  -9   7   4     1027.22     1178.97     88.66 o
  -7   7   4     1754.36     1691.00     64.27 o
  -5   7   4      828.31      953.72     64.19 o
  -3   7   4     4194.62     3848.71     91.18 o
  -1   7   4        3.03        3.61     61.71 o
   1   7   4     1436.76     1361.81     92.00 o
   3   7   4     2116.46     1881.45    117.47 o
   5   7   4     1417.75     1370.14    113.93 o
   7   7   4       49.73       92.22     48.88 o
   9   7   4       20.87      184.32    176.37 o
  11   7   4      613.26      646.57    194.94 o
  13   7   4      256.15      378.21    201.18 o
  15   7   4      154.34      111.68    221.05 o
 -24   8   4       68.17      219.28    380.31 o
 -22   8   4       97.36      272.19    260.44 o
 -20   8   4       26.71      -60.66    192.35 o
 -18   8   4      115.01       34.89    180.28 o
 -16   8   4      162.90      281.35    173.61 o
 -14   8   4       38.20       17.77    112.66 o
 -12   8   4      580.57      525.68     75.33 o
 -10   8   4      403.58      255.54     92.28 o
  -8   8   4      625.43      446.98     87.64 o
  -6   8   4    10296.50     9704.85    128.27 o
  -4   8   4       76.70      124.94     60.05 o
  -2   8   4     4668.49     4067.78    155.81 o
   0   8   4       51.03      100.49     76.40 o
   2   8   4      163.19       64.39     88.43 o
   4   8   4       46.04      -37.03     97.64 o
   6   8   4      677.55      721.70    113.41 o
   8   8   4      213.38      176.38    182.47 o
  10   8   4       64.68      142.74    189.24 o
  12   8   4       62.01      142.31    205.27 o
  14   8   4       28.77       54.82    387.16 o
 -21   9   4       23.04      124.90    254.14 o
 -19   9   4        0.25      -37.55    199.42 o
 -17   9   4       34.94      -70.59    177.32 o
 -15   9   4        0.07       17.66    140.56 o
 -13   9   4       85.63      124.40    154.82 o
 -11   9   4        1.02       43.86    100.40 o
  -9   9   4       28.16      -43.30     85.44 o
  -7   9   4        2.75       17.58     61.26 o
  -5   9   4      586.15      504.05     75.36 o
  -3   9   4       32.11       43.96     50.55 o
  -1   9   4      165.13       92.93    101.83 o
   1   9   4      558.95      563.44    111.79 o
   3   9   4      479.36      171.31     94.66 o
   5   9   4       11.94      187.37    189.85 o
   7   9   4      186.49      104.02    186.98 o
   9   9   4       23.93       35.77    181.40 o
  11   9   4       33.37      -10.29    218.63 o
 -18  10   4       38.76     -363.18    387.16 o
 -16  10   4      118.37       67.20    182.93 o
 -14  10   4      192.34       96.04    150.76 o
 -12  10   4       18.15      133.00    162.14 o
 -10  10   4        3.65       57.53    116.06 o
  -8  10   4      121.23       97.88    113.07 o
  -6  10   4      291.38      243.82     94.84 o
  -4  10   4       83.30      100.28    103.72 o
  -2  10   4      127.18      205.26    115.44 o
   0  10   4       34.82        4.52    126.31 o
   2  10   4      386.70      407.10    143.29 o
   4  10   4        3.69      -21.75    186.73 o
   6  10   4       96.61      221.93    189.00 o
   8  10   4        0.14       43.42    203.08 o
  10  10   4       76.53      -17.13    322.06 o
 -15  11   4      225.20      329.21    249.44 o
 -13  11   4       85.73      106.34    133.12 o
 -11  11   4      448.60      323.84    154.98 o
  -9  11   4       99.39      125.73    125.76 o
  -7  11   4       13.71       47.98    126.09 o
  -5  11   4       61.34      236.77    156.17 o
  -3  11   4      994.22     1076.70    128.70 o
  -1  11   4       48.80      153.00    123.56 o
   1  11   4       18.27       -7.94    137.55 o
   3  11   4      474.58      488.47    157.18 o
   5  11   4      512.51      501.43    216.54 o
   7  11   4        1.81      -41.38    260.96 o
   9  11   4        0.08      -75.38    366.61 o
 -12  12   4      739.32      567.04    195.14 o
 -10  12   4        8.92       28.54    178.80 o
  -8  12   4       33.25       42.12    162.18 o
  -6  12   4      466.10      230.43    145.97 o
  -4  12   4     1238.36     1089.80    183.04 o
  -2  12   4      204.79      216.02    160.76 o
   0  12   4       23.74       21.27    130.75 o
   2  12   4      132.23       34.97    168.81 o
   4  12   4      551.54      461.13    256.81 o
   6  12   4      327.40       82.23    359.75 o
 -11  13   4      159.32      -95.93    311.79 o
  -9  13   4       47.40      -13.70    332.34 o
  -7  13   4     1212.20     1212.88    373.46 o
  -5  13   4      902.67      842.85    370.03 o
  -3  13   4     1070.63     1144.36    370.03 o
  -1  13   4      426.78      866.83    394.01 o
 -29   1   5        2.26     -174.74    349.47 o
 -27   1   5       44.97       43.84    162.98 o
 -25   1   5        3.06       56.89    107.98 o
 -23   1   5      480.21      616.89    127.24 o
 -21   1   5      344.90      336.42     83.79 o
 -19   1   5      566.25      409.18     69.43 o
 -17   1   5       56.89       27.39     50.07 o
 -15   1   5     9559.13     8184.84     97.85 o
 -13   1   5      126.27       84.01     27.40 o
 -11   1   5       15.92       15.67     47.92 o
  -9   1   5      981.77      681.63     63.13 o
  -7   1   5     1646.70     1805.53     54.70 o
  -5   1   5     7005.09     7129.89    226.00 o
  -3   1   5       10.48       86.56     85.09 o
  -1   1   5      131.00      192.32     81.10 o
   1   1   5     1492.82     1393.79     85.15 o
   3   1   5      332.05      253.64     67.18 o
   5   1   5     2939.73     2618.73     88.81 o
   7   1   5     1052.04      992.25     78.89 o
   9   1   5       15.65       49.48     88.74 o
  11   1   5      161.56      289.57    142.42 o
  13   1   5      870.68      863.04    143.18 o
  15   1   5      132.40      142.51    139.11 o
  17   1   5       34.33      -48.99    211.41 o
 -28   2   5       87.19      229.56    318.64 o
 -26   2   5      259.52      240.87    178.59 o
 -24   2   5      823.23      655.88    131.59 o
 -22   2   5       20.67       15.96    100.61 o
 -20   2   5      249.50      269.24     94.34 o
 -18   2   5     1470.86     1500.52     85.72 o
 -16   2   5     2983.53     2419.83     70.43 o
 -14   2   5      316.19      328.58     47.67 o
 -12   2   5     3072.01     2790.63     74.50 o
 -10   2   5     8282.42     7527.40    113.13 o
  -8   2   5      622.38      710.52     50.60 o
  -6   2   5     3537.10     3566.72     81.72 o
  -4   2   5      339.94      374.57     74.36 o
  -2   2   5       34.73      127.13     91.98 o
   0   2   5     1723.57     2231.77     91.94 o
   2   2   5     2228.67     1675.03     91.80 o
   4   2   5     3796.83     3655.82     96.79 o
   6   2   5      381.31      381.44     72.49 o
   8   2   5       44.59       28.11     85.85 o
  10   2   5     3717.19     3309.60    136.74 o
  12   2   5       76.54       44.24    169.36 o
  14   2   5       90.52      111.16    192.32 o
  16   2   5      158.97      293.70    205.07 o
  18   2   5      356.42      267.50    227.53 o
 -27   3   5      113.99      210.54    230.22 o
 -25   3   5     1939.15     2139.22    214.18 o
 -23   3   5       18.22      116.27    123.65 o
 -21   3   5       76.17        7.06     87.76 o
 -19   3   5     2841.78     2892.88     95.41 o
 -17   3   5      441.58      386.32     66.14 o
 -15   3   5     5099.16     4633.83    103.02 o
 -13   3   5     1592.04     1296.08    114.66 o
 -11   3   5     1422.61     1808.67     41.42 o
  -9   3   5     4505.26     4466.08     96.98 o
  -7   3   5      106.76       38.96     39.92 o
  -5   3   5     8160.04     8626.63    123.29 o
  -3   3   5      550.58      661.34     82.70 o
  -1   3   5      125.03       48.40     98.85 o
   1   3   5    11795.29    11650.29    205.80 o
   3   3   5    14476.86    12877.69    227.79 o
   5   3   5      210.85       87.43     63.93 o
   7   3   5      287.37      274.29     72.91 o
   9   3   5     3559.28     3486.64    135.06 o
  11   3   5      137.53      175.70    133.27 o
  13   3   5       23.55      135.45    203.80 o
  15   3   5        1.56      -46.43    200.36 o
  17   3   5      345.06      315.06    217.25 o
  19   3   5      537.94      877.11    356.33 o
 -26   4   5      670.03      357.32    198.29 o
 -24   4   5     1099.82      949.80    196.70 o
 -22   4   5     2794.35     2486.58    135.28 o
 -20   4   5      754.07      561.18     53.16 o
 -18   4   5      993.96      905.24     53.80 o
 -16   4   5     5497.53     5223.13     84.50 o
 -14   4   5     3267.77     3091.28     86.64 o
 -12   4   5      191.66      187.03     54.05 o
 -10   4   5     4297.14     4027.36     69.00 o
  -8   4   5    23449.02    21550.29    287.38 o
  -6   4   5     3707.77     3240.91     77.16 o
  -4   4   5      116.67       77.72     83.08 o
  -2   4   5     1238.11     2164.05    140.21 o
   0   4   5    33053.63    31205.39    482.17 o
   2   4   5     3702.91     3891.92    104.42 o
   4   4   5    13946.02    12594.42    173.02 o
   6   4   5      328.88      285.66     72.07 o
   8   4   5       86.86      104.19     93.72 o
  10   4   5       88.06      127.78     89.17 o
  12   4   5      420.86      435.99    250.99 o
  14   4   5       63.99      102.99    235.97 o
  16   4   5     1008.23     1000.18    293.89 o
  18   4   5      379.72      294.65    342.62 o
 -25   5   5     1518.66     1242.46    215.80 o
 -23   5   5      898.30      739.21    190.99 o
 -21   5   5        2.41      247.13    171.05 o
 -19   5   5     1549.46     1844.08    119.34 o
 -17   5   5     3630.00     3604.15     81.54 o
 -15   5   5     6041.52     5449.55     84.40 o
 -13   5   5     5340.37     5153.19     91.67 o
 -11   5   5     1233.60     1143.83    103.87 o
  -9   5   5     6987.75     5733.24     94.37 o
  -7   5   5     8185.70     8117.80    104.90 o
  -5   5   5     3527.28     3655.27    113.13 o
  -3   5   5       14.76       26.08     49.13 o
  -1   5   5      215.61      199.36     70.59 o
   1   5   5    15268.31    15399.74    241.22 o
   3   5   5     4938.41     4198.27    110.41 o
   5   5   5      740.37      699.15     85.52 o
   7   5   5     5188.70     5079.92    123.87 o
   9   5   5     2802.30     2507.51     99.24 o
  11   5   5     3024.00     2450.16    176.59 o
  13   5   5      207.83      173.76    378.60 o
  15   5   5      297.91      577.69    292.94 o
  17   5   5      810.12      363.18    346.05 o
 -26   6   5     1385.71     1099.42    289.76 o
 -24   6   5     2413.92     1761.83    282.02 o
 -22   6   5      382.20      390.62    190.23 o
 -20   6   5      332.85      711.04    172.54 o
 -18   6   5     5761.41     5361.81    149.54 o
 -16   6   5     9353.58     8783.58    115.45 o
 -14   6   5     3404.76     2960.45    111.51 o
 -12   6   5       30.69      142.43     55.26 o
 -10   6   5     9208.59     8551.31    126.06 o
  -8   6   5     4074.19     3338.25     66.95 o
  -6   6   5     2593.70     2673.65     78.30 o
  -4   6   5     6992.28     6577.44    129.23 o
  -2   6   5      769.65      699.65     67.96 o
   0   6   5       74.05      196.75     70.69 o
   2   6   5    11352.73     9898.93    173.08 o
   4   6   5     1635.09     1664.70    117.68 o
   6   6   5       43.11      157.78     79.29 o
   8   6   5     4604.98     4039.08    153.34 o
  10   6   5    12616.30    11507.24    654.41 o
  12   6   5     3133.51     2643.62    324.74 o
  14   6   5      487.11      638.71    220.42 o
  16   6   5      614.14      452.26    376.88 o
 -25   7   5      270.66      122.27    269.76 o
 -23   7   5     1206.82      729.95    193.73 o
 -21   7   5        2.47       60.33    183.55 o
 -19   7   5      831.61      930.84    177.74 o
 -17   7   5     1607.00     1740.41    159.25 o
 -15   7   5    11229.88    10647.77    200.72 o
 -13   7   5     3075.09     2363.05    167.35 o
 -11   7   5      520.57      511.51     74.35 o
  -9   7   5     8150.29     7557.11    118.70 o
  -7   7   5    20848.20    20042.38    278.03 o
  -5   7   5      807.98      656.58     76.49 o
  -3   7   5     2096.99     2525.97     96.91 o
  -1   7   5     1376.30     1481.58     85.75 o
   1   7   5     7234.05     6224.62    177.76 o
   3   7   5     3215.09     2915.86    231.40 o
   5   7   5      542.10      468.26    103.11 o
   7   7   5     5670.55     5096.45    333.11 o
   9   7   5     3726.09     3459.09    237.27 o
  11   7   5     3849.13     3220.34    255.69 o
  13   7   5     1762.84     2104.87    249.82 o
 -24   8   5      344.70      199.00    267.74 o
 -22   8   5       42.61       84.11    252.47 o
 -20   8   5       63.03      133.51    194.82 o
 -18   8   5      499.15      539.30    182.00 o
 -16   8   5     3540.82     4031.49    187.02 o
 -14   8   5     1291.30     1267.88    178.89 o
 -12   8   5       91.78      252.04     90.26 o
 -10   8   5     5213.05     5240.99    146.71 o
  -8   8   5    16384.24    15264.63    175.95 o
  -6   8   5    24728.26    23832.54    378.57 o
  -4   8   5    12500.26    12486.25    281.52 o
  -2   8   5        6.05      244.78    103.70 o
   0   8   5     6286.21     5960.15    153.30 o
   2   8   5     5383.09     5669.28    145.84 o
   4   8   5      177.04      274.17    105.05 o
   6   8   5     1562.07     1603.50    195.01 o
   8   8   5     3290.51     3605.09    296.54 o
  10   8   5     1298.64      767.46    205.69 o
  12   8   5      120.73        7.19    206.10 o
 -23   9   5     2182.98     2257.88    424.85 o
 -21   9   5      888.95      728.60    388.88 o
 -19   9   5      265.69      100.15    183.35 o
 -17   9   5     4306.07     3959.33    205.34 o
 -15   9   5     6008.20     5909.29    214.92 o
 -13   9   5     4659.25     4772.95    185.39 o
 -11   9   5      850.48     1043.03    106.19 o
  -9   9   5     3894.98     3958.86    121.09 o
  -7   9   5     1574.75     1372.40     79.49 o
  -5   9   5      160.41      167.59    102.54 o
  -3   9   5     1267.50     1145.76    124.06 o
  -1   9   5     2518.11     2363.79    152.44 o
   1   9   5     6181.54     6067.18    189.22 o
   3   9   5    13487.65    13426.93    454.76 o
   5   9   5     1846.05     1684.88    215.77 o
   7   9   5        7.98        0.65    197.53 o
   9   9   5     3048.29     3085.82    263.10 o
  11   9   5     3110.23     3083.60    428.28 o
 -18  10   5     2002.07     1757.14    223.12 o
 -16  10   5     5003.62     4662.47    215.48 o
 -14  10   5     1361.03     1420.47    164.68 o
 -12  10   5       86.03      414.56    144.84 o
 -10  10   5     1093.11     1292.18    130.62 o
  -8  10   5      603.71      498.94    153.23 o
  -6  10   5     2221.97     1757.23    118.18 o
  -4  10   5      287.82      224.99    113.00 o
  -2  10   5      374.18      369.20    123.85 o
   0  10   5     5266.70     4717.19    184.13 o
   2  10   5     6347.51     6250.14    268.75 o
   4  10   5     3366.03     3167.89    242.23 o
   6  10   5      263.71      301.31    202.74 o
   8  10   5     1321.74     1643.22    246.84 o
 -15  11   5     3821.41     3608.88    196.89 o
 -13  11   5     1008.16     1034.74    163.93 o
 -11  11   5       69.74      340.60    152.20 o
  -9  11   5     2016.86     2123.02    170.61 o
  -7  11   5     5776.71     5213.24    224.18 o
  -5  11   5      296.26       84.16    166.89 o
  -3  11   5      228.76      447.89    126.76 o
  -1  11   5     3517.85     3312.94    171.05 o
   1  11   5     5064.73     4961.52    207.01 o
   3  11   5     4054.36     3903.67    204.53 o
   5  11   5      277.56      478.17    202.10 o
   7  11   5      686.81      798.31    376.88 o
 -14  12   5      582.66      534.49    356.33 o
 -12  12   5        4.23      144.09    186.23 o
 -10  12   5     3513.98     4308.53    285.76 o
  -8  12   5     2552.96     2383.35    214.36 o
  -6  12   5     3836.28     2976.82    281.17 o
  -4  12   5      372.36      528.30    177.01 o
  -2  12   5     1270.68     1654.70    362.56 o
   0  12   5     1429.03     1079.30    208.34 o
   2  12   5     3330.46     3483.52    288.12 o
   4  12   5      666.13     1065.55    342.62 o
   6  12   5      283.22      431.70    352.90 o
 -11  13   5        8.16      113.07    325.49 o
  -9  13   5      431.84      537.92    335.77 o
  -7  13   5     1484.92     1339.65    352.90 o
  -5  13   5     1080.39     1108.92    253.83 o
  -3  13   5     1088.88     1254.00    394.01 o
  -1  13   5        8.66       68.52    363.18 o
 -28   0   6     1389.25     1037.78    261.77 o
 -26   0   6     1430.36     1303.59    228.85 o
 -24   0   6      302.43      216.58    186.35 o
 -22   0   6     1211.52      843.24    122.39 o
 -20   0   6     6810.98     5777.93    135.14 o
 -18   0   6    19567.31    18575.15    221.55 o
 -16   0   6     5164.27     4117.87    148.70 o
 -14   0   6      294.39      419.10     63.81 o
 -12   0   6    23861.84    25159.80    443.10 o
 -10   0   6    20257.42    18384.35    168.19 o
  -8   0   6     1341.51     1771.35    126.77 o
  -6   0   6    22160.37    19361.78    189.47 o
  -4   0   6    41167.59    35534.60    475.16 o
  -2   0   6     4832.99     5332.83    148.66 o
   0   0   6    58476.37    55253.38    765.29 o
   2   0   6     3887.85     4241.69    156.21 o
   4   0   6    17489.60    15676.25    341.10 o
   6   0   6    12009.79    10821.40    269.73 o
   8   0   6    11486.13    10966.35    409.21 o
  10   0   6      728.85      502.90    151.42 o
  12   0   6      136.25      282.20    208.44 o
  14   0   6      158.12       74.12    210.25 o
  16   0   6     2474.16     2850.61    520.78 o
 -29   1   6      816.14      873.69    346.05 o
 -27   1   6      893.73      623.34    163.02 o
 -25   1   6       65.87       85.55    121.22 o
 -23   1   6      161.84      107.88     99.22 o
 -21   1   6     4939.81     4575.91    106.84 o
 -19   1   6     7146.67     6334.68     92.50 o
 -17   1   6     9286.34     8030.59     95.15 o
 -15   1   6     1681.45     1622.00     70.87 o
 -13   1   6     3779.30     3011.63     76.02 o
 -11   1   6    17113.35    17369.29    252.69 o
  -9   1   6    41239.46    40015.40    455.32 o
  -7   1   6       68.10       96.15     55.01 o
  -5   1   6     4252.47     4287.74    118.19 o
  -3   1   6    20071.64    20667.41    348.84 o
  -1   1   6    17834.81    18285.81    201.64 o
   1   1   6      843.43      727.86     86.52 o
   3   1   6      275.27      331.09     85.39 o
   5   1   6    16075.42    14789.14    211.41 o
   7   1   6     9589.74     8740.78    252.40 o
   9   1   6     4979.27     4617.36    127.73 o
  11   1   6     1183.05     1088.26    149.48 o
  13   1   6      246.61      313.52    142.02 o
  15   1   6     1247.18     1161.28    225.78 o
  17   1   6     1510.10     1168.34    455.69 o
 -30   2   6     1036.71      784.60    383.74 o
 -28   2   6     3277.81     2352.72    337.48 o
 -26   2   6     2063.56     1680.74    145.55 o
 -24   2   6      489.50      472.09    125.17 o
 -22   2   6     2944.69     2547.45    137.94 o
 -20   2   6     6096.70     5714.20    112.92 o
 -18   2   6    10632.96     9617.57    134.30 o
 -16   2   6     4126.30     3916.09     82.83 o
 -14   2   6     7816.31     7382.73    113.13 o
 -12   2   6    14933.94    12950.06    152.60 o
 -10   2   6     5191.79     5312.38     96.81 o
  -8   2   6     2661.29     2064.33     59.83 o
  -6   2   6     1523.18     1176.62     74.11 o
  -4   2   6     1374.85     1219.69     87.74 o
  -2   2   6    20171.69    20299.37    473.47 o
   0   2   6    13686.09    12401.31    245.11 o
   2   2   6     3380.96     2981.30    112.31 o
   4   2   6     1520.11     1585.25     84.81 o
   6   2   6    12188.09    11044.78    237.14 o
   8   2   6    11044.57    10315.48    169.86 o
  10   2   6     2710.04     2431.68    153.97 o
  12   2   6      235.00      197.32    182.16 o
  14   2   6     5201.50     4794.90    425.16 o
  16   2   6     3110.40     3368.35    271.83 o
 -29   3   6      366.80      541.34    342.62 o
 -27   3   6     2667.89     1970.75    256.97 o
 -25   3   6      716.13      470.84    184.19 o
 -23   3   6        3.98      -11.04    112.40 o
 -21   3   6     2276.31     2345.34     92.01 o
 -19   3   6    10105.64     9699.05    124.14 o
 -17   3   6     2230.85     2067.66     66.54 o
 -15   3   6       16.20       39.07     37.57 o
 -13   3   6     3260.90     2675.26     70.99 o
 -11   3   6    24951.17    23077.35    162.52 o
  -9   3   6     2237.21     2354.11     67.58 o
  -7   3   6     7542.96     7032.01     80.65 o
  -5   3   6     4789.34     4650.22    133.02 o
  -3   3   6     5670.02     5771.21    129.42 o
  -1   3   6    14081.80    11727.54    169.50 o
   1   3   6     9616.34     9366.22    210.02 o
   3   3   6        3.17       94.09     71.17 o
   5   3   6     7383.15     6613.12    124.69 o
   7   3   6     6127.83     6148.15    123.01 o
   9   3   6     2530.33     2493.59    126.70 o
  11   3   6      160.55      -30.47    185.97 o
  13   3   6      769.39      577.21    204.75 o
  15   3   6     1457.23     1137.38    223.06 o
  17   3   6     2160.78     2381.22    407.72 o
 -28   4   6     1870.41     1027.86    339.20 o
 -26   4   6     1678.37     1309.86    201.33 o
 -24   4   6      450.00      280.39    170.19 o
 -22   4   6     1587.67     1532.74    137.13 o
 -20   4   6      763.72      748.49     64.48 o
 -18   4   6      124.32      155.12     58.00 o
 -16   4   6      708.69      471.51     60.82 o
 -14   4   6     2825.18     2664.45     60.20 o
 -12   4   6    18565.71    19999.69    205.01 o
 -10   4   6    35737.48    33386.80    207.26 o
  -8   4   6     8310.35     8574.78    126.53 o
  -6   4   6       91.05       50.71     30.73 o
  -4   4   6    23880.05    21427.42    433.80 o
  -2   4   6    36140.63    37737.95    341.72 o
   0   4   6    18275.43    17127.89    242.55 o
   2   4   6     2033.41     2170.57     86.86 o
   4   4   6      543.07      373.59     79.18 o
   6   4   6     1941.57     1802.98     96.41 o
   8   4   6       32.55       11.41     99.63 o
  10   4   6     1068.54      962.44    112.98 o
  12   4   6      159.05       62.34    242.27 o
  14   4   6     2928.20     2802.25    331.81 o
  16   4   6     2977.69     3179.53    448.83 o
 -27   5   6      341.27      558.47    383.74 o
 -25   5   6      175.45      342.92    180.35 o
 -23   5   6      113.63       53.46    164.04 o
 -21   5   6     6756.13     5933.53    236.90 o
 -19   5   6     3246.48     3191.31     79.35 o
 -17   5   6     4917.33     4687.24     89.25 o
 -15   5   6       76.11       46.35     56.63 o
 -13   5   6      650.86      580.09     54.18 o
 -11   5   6      599.67      453.20     37.42 o
  -9   5   6     3677.46     3359.25     96.07 o
  -7   5   6      264.85      327.80     75.68 o
  -5   5   6        5.46      -13.19     93.65 o
  -3   5   6      341.15      255.97     63.68 o
  -1   5   6    10790.62     9490.74    189.14 o
   1   5   6      460.50      545.14    117.86 o
   3   5   6      190.84      181.45    115.25 o
   5   5   6     8821.11     8125.39    168.29 o
   7   5   6     9258.49     9235.35    192.04 o
   9   5   6      893.33      672.89     97.86 o
  11   5   6      657.56      731.67    258.69 o
  13   5   6     1191.84     1184.03    288.22 o
  15   5   6       75.14      -85.66    383.74 o
 -26   6   6      310.19       92.97    276.06 o
 -24   6   6       52.27       37.48    183.89 o
 -22   6   6      745.54      571.34    190.23 o
 -20   6   6     1690.52     1605.54    188.96 o
 -18   6   6     4580.17     4508.02     99.58 o
 -16   6   6      170.02      169.67     65.37 o
 -14   6   6        7.12       62.55     54.01 o
 -12   6   6     4086.60     3829.13    104.41 o
 -10   6   6       92.78       99.31     42.01 o
  -8   6   6      286.50      215.11     86.44 o
  -6   6   6       18.57       -1.67     85.47 o
  -4   6   6       87.77       77.45     35.27 o
  -2   6   6     2639.14     2304.93    106.76 o
   0   6   6     1457.82     1390.06     94.02 o
   2   6   6      427.77      357.52    111.66 o
   4   6   6     2235.20     2177.34    115.27 o
   6   6   6      851.11      769.54    102.65 o
   8   6   6     4284.24     3553.11    140.45 o
  10   6   6     1036.17      942.21    245.84 o
  12   6   6       51.90       -7.26    268.21 o
  14   6   6      422.82      373.46    424.85 o
 -25   7   6       24.53       65.77    256.10 o
 -23   7   6        1.03       78.38    186.72 o
 -21   7   6       31.10      117.94    174.52 o
 -19   7   6     2734.20     2436.09    179.56 o
 -17   7   6      244.14      343.32     85.73 o
 -15   7   6     1139.28      936.80     59.21 o
 -13   7   6     1069.08     1100.25     88.65 o
 -11   7   6      816.84      742.08     84.61 o
  -9   7   6      957.89      837.02     62.13 o
  -7   7   6        6.47       34.24     76.14 o
  -5   7   6      595.01      668.13     99.51 o
  -3   7   6     2862.91     2566.84    130.14 o
  -1   7   6       47.54       52.79     81.03 o
   1   7   6     1073.99      984.91    103.88 o
   3   7   6      883.52      895.70    102.02 o
   5   7   6       68.68       72.14    133.62 o
   7   7   6      864.93      495.39    256.58 o
   9   7   6      652.16      804.59    284.84 o
  11   7   6      273.94      227.04    288.79 o
 -24   8   6      174.78      241.18    294.65 o
 -22   8   6      452.32      449.91    198.51 o
 -20   8   6       13.16      -52.51    188.95 o
 -18   8   6      324.47      315.67    151.70 o
 -16   8   6       65.62      146.72    117.42 o
 -14   8   6      532.78      619.20    112.90 o
 -12   8   6        6.61       42.50     79.89 o
 -10   8   6      903.62      819.94     89.23 o
  -8   8   6      281.71      142.83     76.12 o
  -6   8   6      319.44      358.22     96.55 o
  -4   8   6       62.90        8.44    103.44 o
  -2   8   6     1422.64     1348.45     81.24 o
   0   8   6      498.40      550.99     97.81 o
   2   8   6      343.97      239.83    125.89 o
   4   8   6        0.99      163.20    210.11 o
   6   8   6     1493.07      921.74    198.80 o
   8   8   6      244.16      197.05    216.19 o
  10   8   6      199.51       89.48    203.37 o
 -23   9   6       71.00       92.72    271.05 o
 -21   9   6        1.27       48.49    252.47 o
 -19   9   6        9.38      158.49    160.07 o
 -17   9   6      353.25      208.00    124.49 o
 -15   9   6        9.89       64.33    129.76 o
 -13   9   6      279.29      122.27    108.89 o
 -11   9   6      104.95      103.97    107.28 o
  -9   9   6      422.25      282.83     64.22 o
  -7   9   6      113.77      203.87     99.28 o
  -5   9   6      455.75      495.27    114.31 o
  -3   9   6       59.04       95.60    120.45 o
  -1   9   6        4.16        9.93    129.82 o
   1   9   6      256.79      298.34    182.20 o
   3   9   6      237.64      310.47    200.65 o
   5   9   6       42.39       29.73    189.94 o
   7   9   6       37.39      173.37    199.10 o
   9   9   6       13.68      301.51    363.18 o
 -20  10   6        2.18        6.69    253.52 o
 -18  10   6       21.99      -31.02    168.18 o
 -16  10   6      142.03      277.93    149.16 o
 -14  10   6       52.60      135.41    146.69 o
 -12  10   6        9.73        0.94    120.03 o
 -10  10   6      286.87      364.37    137.75 o
  -8  10   6      332.52      333.05    157.63 o
  -6  10   6       60.17      121.92    106.09 o
  -4  10   6       30.79        0.34    116.05 o
  -2  10   6      287.97      268.35    131.75 o
   0  10   6       23.25        1.94    143.08 o
   2  10   6        1.31       65.23    194.00 o
   4  10   6       14.01      156.25    208.91 o
   6  10   6      228.54      279.58    210.95 o
   8  10   6        8.88      164.46    363.18 o
 -17  11   6        5.82      -27.97    242.75 o
 -15  11   6       20.19      128.02    176.13 o
 -13  11   6       23.50        9.16    143.84 o
 -11  11   6      502.87      454.97    169.17 o
  -9  11   6      282.31      165.60    162.21 o
  -7  11   6      168.20      164.94    171.65 o
  -5  11   6       15.12      229.25    169.41 o
  -3  11   6      257.81      140.30    137.71 o
  -1  11   6       34.98      -41.49    138.59 o
   1  11   6      256.02      382.54    149.51 o
   3  11   6       26.83        6.20    189.75 o
   5  11   6      191.28      -71.95    346.05 o
 -14  12   6        0.33      328.92    370.03 o
 -12  12   6     1353.55     1167.53    246.23 o
 -10  12   6      867.83     1159.70    242.12 o
  -8  12   6      445.48      580.85    187.86 o
  -6  12   6        5.36      -29.59    174.25 o
  -4  12   6      695.76      772.35    196.70 o
  -2  12   6      506.77      471.66    185.79 o
   0  12   6      512.06      447.41    207.60 o
   2  12   6       13.98       49.49    209.47 o
   4  12   6       15.35      123.34    339.20 o
  -9  13   6      751.27      825.72    352.90 o
  -7  13   6       91.73      -34.26    311.79 o
  -5  13   6        1.59       41.11    380.31 o
  -3  13   6      241.13      507.08    387.16 o
 -29   1   7        9.74     -212.43    315.21 o
 -27   1   7       76.76      150.60    152.45 o
 -25   1   7       61.45      -14.22    137.46 o
 -23   1   7      300.69      270.17     85.64 o
 -21   1   7      152.66      214.29    100.65 o
 -19   1   7      137.25       17.20     78.20 o
 -17   1   7      365.48      366.98     66.09 o
 -15   1   7     3153.99     2804.07     74.66 o
 -13   1   7      374.96      323.47     65.15 o
 -11   1   7     1283.24     1145.50     80.50 o
  -9   1   7     1663.93     1262.80     59.20 o
  -7   1   7     6444.90     6757.11    122.16 o
  -5   1   7      290.85      275.66     72.21 o
  -3   1   7     4390.73     4054.73    106.62 o
  -1   1   7     3696.49     3690.33    113.32 o
   1   1   7     1635.93     1254.84     86.01 o
   3   1   7      188.83      135.67     82.10 o
   5   1   7      132.53       82.52     78.51 o
   7   1   7      139.60       85.13     95.28 o
   9   1   7       52.57       15.15    106.50 o
  11   1   7        6.22      -26.98    121.71 o
  13   1   7      366.22      388.20    162.17 o
  15   1   7       28.87       50.19    215.35 o
 -30   2   7      126.70     -195.29    352.90 o
 -28   2   7      496.16      435.15    198.77 o
 -26   2   7      156.57      -30.66    148.22 o
 -24   2   7      340.01      479.67    118.24 o
 -22   2   7     1245.13     1099.23    132.84 o
 -20   2   7      157.19      106.88    103.69 o
 -18   2   7       11.30      -16.91     78.81 o
 -16   2   7     1476.65     1276.39     71.92 o
 -14   2   7       64.24       48.86     51.93 o
 -12   2   7     6203.32     5946.49    103.71 o
 -10   2   7     2676.11     2840.07     58.40 o
  -8   2   7     2105.44     2333.30     69.53 o
  -6   2   7     4904.13     4731.43    111.47 o
  -4   2   7        9.44       45.76     85.57 o
  -2   2   7     1442.86     1481.92     90.48 o
   0   2   7       61.27       56.05     84.26 o
   2   2   7     1172.50     1212.49     85.97 o
   4   2   7     1822.30     1885.64     92.64 o
   6   2   7      542.67      430.81     89.66 o
   8   2   7       91.41      223.71    106.75 o
  10   2   7     1046.57     1021.43    153.65 o
  12   2   7      448.57      312.66    195.62 o
  14   2   7      390.46      388.51    225.25 o
  16   2   7       36.84      106.21    335.77 o
 -29   3   7      112.59      322.06    366.61 o
 -27   3   7       57.81      232.69    200.92 o
 -25   3   7      387.50      508.71    153.21 o
 -23   3   7       11.97       -3.53    104.52 o
 -21   3   7     1180.51      957.62     68.44 o
 -19   3   7       78.56       18.14     87.28 o
 -17   3   7      450.95      380.57     88.17 o
 -15   3   7     1383.17     1427.24     74.68 o
 -13   3   7     9239.90     8585.06    121.78 o
 -11   3   7     1119.48     1301.65     57.82 o
  -9   3   7     3770.93     3064.63     68.84 o
  -7   3   7     3703.14     3227.20     81.88 o
  -5   3   7     3666.45     3796.01    114.48 o
  -3   3   7      768.76      514.67     92.68 o
  -1   3   7      234.36      313.22     94.13 o
   1   3   7     1859.84     1597.14     93.37 o
   3   3   7     2115.98     1963.36     95.14 o
   5   3   7     1588.49     1638.57    105.35 o
   7   3   7     1581.23     1671.61    124.06 o
   9   3   7     1480.25     1315.24    130.85 o
  11   3   7      334.80      428.47    142.23 o
  13   3   7     1297.41     1571.84    225.84 o
  15   3   7       26.23      178.16    335.77 o
 -28   4   7      162.28      171.31    363.18 o
 -26   4   7       52.29       31.51    187.05 o
 -24   4   7      459.17      532.30    162.89 o
 -22   4   7      187.38      251.06    101.32 o
 -20   4   7      858.82      799.33     48.58 o
 -18   4   7      198.58      182.37     71.91 o
 -16   4   7     5878.79     5543.67     83.32 o
 -14   4   7     3738.33     3842.67     73.51 o
 -12   4   7    18655.54    18217.98    245.24 o
 -10   4   7     6217.10     5898.48    120.85 o
  -8   4   7     3210.94     3055.79     95.12 o
  -6   4   7     4107.61     3742.98    119.52 o
  -4   4   7    14330.99    13909.11    233.10 o
  -2   4   7     1810.06     2143.16     70.25 o
   0   4   7     1270.18     1093.19     71.92 o
   2   4   7      204.89      249.70     85.26 o
   4   4   7     3937.47     3855.99    112.40 o
   6   4   7     1007.31      910.93     94.14 o
   8   4   7      220.37      261.63    109.15 o
  10   4   7      893.77      998.16    280.70 o
  12   4   7     1836.79     1682.91    306.24 o
  14   4   7      591.77      496.80    376.88 o
  16   4   7      792.26     1041.57    387.16 o
 -27   5   7       12.46      222.51    257.33 o
 -25   5   7      352.85      377.23    189.34 o
 -23   5   7     2878.19     2748.27    209.24 o
 -21   5   7     7199.02     6771.69    156.92 o
 -19   5   7     1558.43     1480.71     55.83 o
 -17   5   7      200.65      122.56     47.35 o
 -15   5   7     4148.48     3642.05     67.65 o
 -13   5   7     5117.15     4817.51     91.64 o
 -11   5   7      193.34       89.15     71.66 o
  -9   5   7       27.02       -4.81     66.28 o
  -7   5   7     7492.04     7231.83    128.65 o
  -5   5   7     3337.26     3076.42    111.90 o
  -3   5   7      298.23      264.25     88.90 o
  -1   5   7       12.97      119.32    119.66 o
   1   5   7     2061.16     1819.05    142.80 o
   3   5   7     2337.27     2481.88     88.34 o
   5   5   7     8825.63     8525.86    227.07 o
   7   5   7     4648.65     4358.97    186.20 o
   9   5   7       72.44      205.36    266.70 o
  11   5   7      871.77      962.52    289.98 o
  13   5   7     1789.84     1740.52    445.41 o
 -26   6   7      563.35      373.46    239.85 o
 -24   6   7     3492.67     3995.64    293.10 o
 -22   6   7     3231.40     2795.41    210.48 o
 -20   6   7     2781.77     2506.24    127.97 o
 -18   6   7        5.88       46.05     53.87 o
 -16   6   7      190.39      129.06     52.68 o
 -14   6   7     3574.69     3346.69    170.01 o
 -12   6   7     3879.22     3661.72     72.98 o
 -10   6   7      111.08      142.54     98.65 o
  -8   6   7     1403.35     1302.14    106.87 o
  -6   6   7     4782.49     4628.02    143.38 o
  -4   6   7     7749.92     6740.52    143.44 o
  -2   6   7      815.26      861.92    102.95 o
   0   6   7      744.48      663.17    113.45 o
   2   6   7     6195.88     6155.32    181.80 o
   4   6   7     6107.96     5511.25    142.98 o
   6   6   7     1986.68     1900.17    253.09 o
   8   6   7      710.79      495.63    292.20 o
  10   6   7     2506.62     2489.94    307.23 o
  12   6   7      968.95     1219.73    424.85 o
 -25   7   7      534.51      685.75    252.47 o
 -23   7   7     3598.58     3270.94    236.42 o
 -21   7   7     1502.43     1160.80    164.63 o
 -19   7   7     1093.29     1167.02    114.18 o
 -17   7   7      136.78      129.74     83.98 o
 -15   7   7     1671.12     1656.72    108.30 o
 -13   7   7     2841.42     2658.95    139.12 o
 -11   7   7     3680.84     3382.10     81.93 o
  -9   7   7      389.94      318.64    116.48 o
  -7   7   7     8302.16     7804.86    170.16 o
  -5   7   7    10324.32     9141.39    209.23 o
  -3   7   7     7534.72     7316.17    199.75 o
  -1   7   7        9.20       -9.00     95.24 o
   1   7   7     4066.23     3376.02    229.46 o
   3   7   7     1729.08     1691.20    133.29 o
   5   7   7     7237.80     7203.52    246.69 o
   7   7   7       25.22      109.62    281.30 o
   9   7   7       20.11      625.50    390.59 o
  11   7   7     1187.33     1589.76    404.29 o
 -24   8   7      650.99      725.04    268.30 o
 -22   8   7     1547.37     1448.20    205.69 o
 -20   8   7     2093.26     1740.65    186.76 o
 -18   8   7     1043.75     1094.38    122.07 o
 -16   8   7      458.56      541.96     99.75 o
 -14   8   7     3937.53     3845.78    120.26 o
 -12   8   7     2924.24     2721.65    123.60 o
 -10   8   7      156.12      269.01     69.34 o
  -8   8   7    11862.82    11917.45    241.18 o
  -6   8   7    10148.55    10148.88    185.40 o
  -4   8   7    14098.89    12946.61    244.52 o
  -2   8   7     1676.72     1458.91    178.53 o
   0   8   7      317.02      373.60    116.86 o
   2   8   7     1778.34     1998.85    270.82 o
   4   8   7     2611.25     2435.89    276.99 o
   6   8   7     1178.63     1812.89    484.81 o
   8   8   7      293.40      609.30    301.27 o
 -23   9   7      832.13      762.89    269.93 o
 -21   9   7     1999.66     2080.51    282.17 o
 -19   9   7      122.85      103.77    149.74 o
 -17   9   7     1868.59     1549.00    198.80 o
 -15   9   7     3007.15     2743.41    157.76 o
 -13   9   7     7551.42     7136.31    257.94 o
 -11   9   7     2745.89     2996.82    180.96 o
  -9   9   7     3506.35     3485.85    124.47 o
  -7   9   7     1143.70     1094.70    118.34 o
  -5   9   7     4329.45     4646.47    227.98 o
  -3   9   7     1487.50     1496.77    147.51 o
  -1   9   7        3.91      130.56    168.77 o
   1   9   7     2431.01     2271.91    207.32 o
   3   9   7     3076.45     3299.94    239.90 o
   5   9   7     2012.31     1653.30    228.89 o
   7   9   7      759.87      860.89    229.30 o
 -22  10   7     1846.66     2076.29    418.00 o
 -20  10   7      392.00      369.09    256.26 o
 -18  10   7       11.79      -60.18    167.11 o
 -16  10   7     3085.90     2506.47    214.40 o
 -14  10   7     3515.58     3548.09    182.79 o
 -12  10   7     4102.88     3892.19    176.85 o
 -10  10   7       84.81      100.63    159.14 o
  -8  10   7      410.86      433.66    165.70 o
  -6  10   7      419.36      495.02    120.53 o
  -4  10   7     1438.00     1328.45    140.49 o
  -2  10   7      464.00      425.31    148.84 o
   0  10   7        4.81       68.20    176.32 o
   2  10   7     1926.09     2110.86    232.19 o
   4  10   7     4135.28     4172.30    265.58 o
   6  10   7     1543.33     1168.34    366.61 o
 -19  11   7      169.99      154.18    359.75 o
 -17  11   7      301.95      609.87    397.44 o
 -15  11   7     2806.80     2299.80    235.62 o
 -13  11   7     2423.57     2083.72    306.74 o
 -11  11   7     1895.29     1747.99    166.53 o
  -9  11   7      132.26       19.52    168.33 o
  -7  11   7     2152.19     1610.92    188.11 o
  -5  11   7     2147.14     1816.93    285.32 o
  -3  11   7     1604.55     1204.71    149.15 o
  -1  11   7      187.41      228.60    139.21 o
   1  11   7      737.58      561.76    160.44 o
   3  11   7     1107.94     1041.57    363.18 o
   5  11   7     2298.59     2792.37    435.13 o
 -14  12   7     1778.24     1942.66    414.57 o
 -12  12   7     2843.67     2843.76    421.42 o
 -10  12   7      439.32      380.20    227.12 o
  -8  12   7      216.42      252.40    197.81 o
  -6  12   7     3892.97     3811.80    246.01 o
  -4  12   7     4835.17     4739.53    354.61 o
  -2  12   7     1455.27     1945.77    235.26 o
   0  12   7       26.07      178.16    304.93 o
   2  12   7     1155.29      870.26    335.77 o
  -5  13   7      894.39     1250.57    421.42 o
 -28   0   8      108.76       86.81    230.59 o
 -26   0   8      387.20      498.65    214.53 o
 -24   0   8     1918.92     1872.15    116.41 o
 -22   0   8     1066.87      832.91     88.22 o
 -20   0   8       22.23       86.95     53.17 o
 -18   0   8       73.92      137.55     94.69 o
 -16   0   8      757.36      584.26    120.84 o
 -14   0   8     4786.72     4026.39     61.46 o
 -12   0   8     8690.86     8620.36    181.59 o
 -10   0   8    61728.39    59252.99    524.21 o
  -8   0   8   175477.55   167057.48   3013.36 o
  -6   0   8    39008.48    36633.08    666.40 o
  -4   0   8      629.27      909.79    115.15 o
  -2   0   8      430.11      177.58    113.35 o
   0   0   8     1017.17      790.95    115.33 o
   2   0   8      115.58       15.70    126.83 o
   4   0   8      359.97      281.34    129.18 o
   6   0   8       32.58       82.32    157.36 o
   8   0   8     1505.66     1411.40    178.86 o
  10   0   8      790.93      755.75    170.50 o
  12   0   8      387.40      470.10    246.32 o
 -29   1   8      164.27       75.38    311.79 o
 -27   1   8     2942.54     2612.94    219.08 o
 -25   1   8     6160.67     6345.00    205.30 o
 -23   1   8     1290.74     1340.15    113.21 o
 -21   1   8       49.55       89.89     87.49 o
 -19   1   8     7792.32     8168.70    145.18 o
 -17   1   8     5931.86     5985.83     94.57 o
 -15   1   8     3718.79     3909.03     88.77 o
 -13   1   8     1522.65     1031.29    126.77 o
 -11   1   8       61.99       27.26     53.45 o
  -9   1   8     7450.66     5702.71    129.02 o
  -7   1   8    21159.59    19786.38    240.63 o
  -5   1   8     5728.66     5039.66    137.62 o
  -3   1   8     3532.21     3049.76     98.95 o
  -1   1   8     8529.01     8807.93    148.56 o
   1   1   8     7886.11     7979.66    183.45 o
   3   1   8     3539.09     3927.35    126.21 o
   5   1   8       42.51       -6.96     94.12 o
   7   1   8     2562.56     2507.84    134.57 o
   9   1   8     9681.65     9461.76    190.12 o
  11   1   8     2662.22     2549.19    159.48 o
  13   1   8       44.01      146.04    210.72 o
 -30   2   8        8.61      -89.08    349.47 o
 -28   2   8      843.05      631.18    204.03 o
 -26   2   8     3752.30     3839.44    183.29 o
 -24   2   8     8636.10     8632.09    416.40 o
 -22   2   8      108.04      192.88    172.93 o
 -20   2   8     2100.38     2039.49    133.44 o
 -18   2   8     6200.48     5769.81    116.59 o
 -16   2   8     6708.95     6410.28     96.16 o
 -14   2   8      280.43      279.08     66.46 o
 -12   2   8     6323.09     6706.78    147.70 o
 -10   2   8    11523.29    11685.58    117.78 o
  -8   2   8     7701.37     6719.40    168.29 o
  -6   2   8     2408.68     2237.77    107.29 o
  -4   2   8       14.08       53.21     89.69 o
  -2   2   8     7854.13     6892.57    200.76 o
   0   2   8     2860.05     2897.55    100.41 o
   2   2   8    10969.13    11222.61    164.43 o
   4   2   8     4897.31     4087.03    141.30 o
   6   2   8     1008.30     1048.25    105.87 o
   8   2   8     3789.59     3462.79    162.28 o
  10   2   8     7932.97     6987.29    229.30 o
  12   2   8     1001.55      735.33    240.95 o
  14   2   8       57.44      130.20    342.62 o
 -29   3   8        1.85       47.97    311.79 o
 -27   3   8     1785.40     1929.56    223.57 o
 -25   3   8      715.87      683.61    151.13 o
 -23   3   8     1425.17     1529.99    120.81 o
 -21   3   8       34.84        3.64     95.50 o
 -19   3   8     4764.34     4120.44    172.06 o
 -17   3   8     4916.67     4990.22    105.93 o
 -15   3   8    12102.56    11599.09    181.14 o
 -13   3   8     3934.58     3093.51    103.43 o
 -11   3   8     2006.77     2064.61     82.43 o
  -9   3   8     2446.02     2598.54     71.93 o
  -7   3   8    22492.04    21161.19    415.00 o
  -5   3   8     2656.21     2364.48    111.41 o
  -3   3   8     8003.29     7562.67    159.61 o
  -1   3   8     7903.42     7307.38    157.51 o
   1   3   8     9268.44     8984.29    172.38 o
   3   3   8      545.20      393.85     88.08 o
   5   3   8     6001.74     5415.82    166.31 o
   7   3   8      486.49      388.83    111.95 o
   9   3   8     2571.58     2567.45    209.46 o
  11   3   8     2117.39     2251.16    250.61 o
  13   3   8      149.79      137.03    267.70 o
  15   3   8      626.60     1120.37    397.44 o
 -28   4   8      138.67      134.92    256.63 o
 -26   4   8     1742.71     2160.86    183.00 o
 -24   4   8     1920.12     1843.05    163.91 o
 -22   4   8        8.10       48.80     91.43 o
 -20   4   8     2082.64     2222.33     91.97 o
 -18   4   8     3187.44     2962.48    102.53 o
 -16   4   8     2813.70     2579.39     80.58 o
 -14   4   8     6328.77     6081.67    172.69 o
 -12   4   8     1227.59      822.12    100.95 o
 -10   4   8      699.26      747.98     62.17 o
  -8   4   8    19626.20    17345.95    132.59 o
  -6   4   8     1170.28     1018.96     68.18 o
  -4   4   8      290.07      402.37     96.79 o
  -2   4   8    12162.29    10231.36    206.95 o
   0   4   8     3051.16     2796.27    108.87 o
   2   4   8     6897.36     6663.81    149.39 o
   4   4   8       17.63       45.59     90.16 o
   6   4   8      487.39      518.26     96.31 o
   8   4   8     2295.12     2342.19    172.59 o
  10   4   8      996.26     1219.88    275.74 o
  12   4   8      183.34      -34.71    274.81 o
  14   4   8       18.02      171.31    400.87 o
 -27   5   8      140.89      175.11    267.70 o
 -25   5   8      486.64      588.17    185.26 o
 -23   5   8        7.74       24.12    138.42 o
 -21   5   8      235.67      266.65     97.27 o
 -19   5   8      716.08      782.61     78.45 o
 -17   5   8     4714.04     4302.39     63.14 o
 -15   5   8     1205.13     1122.40     54.20 o
 -13   5   8     1737.44     1594.17     78.26 o
 -11   5   8       58.04       55.60     74.27 o
  -9   5   8     6102.21     5811.77    148.81 o
  -7   5   8     6149.73     5864.48    100.05 o
  -5   5   8     2546.27     2463.16     99.88 o
  -3   5   8     1825.07     1378.41    142.01 o
  -1   5   8     3251.28     3309.35    155.96 o
   1   5   8      768.85      636.77     64.70 o
   3   5   8      951.96     1057.20    101.86 o
   5   5   8      209.99      169.45    133.63 o
   7   5   8      335.63      320.41    152.68 o
   9   5   8     1200.29     2058.55    534.49 o
  11   5   8     2087.89     2294.25    363.18 o
 -26   6   8     1182.57     1136.33    198.13 o
 -24   6   8     1562.15     1374.19    198.78 o
 -22   6   8      294.25      214.64    153.15 o
 -20   6   8     1032.49      993.43    115.46 o
 -18   6   8      681.79      780.29     71.17 o
 -16   6   8      644.80      466.82     67.59 o
 -14   6   8       10.27       13.13     38.22 o
 -12   6   8        9.68      -12.57     92.39 o
 -10   6   8     2043.95     1838.80    116.13 o
  -8   6   8     1619.34     1301.53    129.14 o
  -6   6   8     2105.80     2182.19    108.80 o
  -4   6   8       34.53       92.39     80.97 o
  -2   6   8       34.23      -39.00    164.91 o
   0   6   8      961.68     1075.90    142.19 o
   2   6   8     1090.49     1009.07    140.08 o
   4   6   8      691.69      710.13    151.39 o
   6   6   8       76.61      132.44    275.78 o
   8   6   8     1484.91     1228.96    312.50 o
  10   6   8     1553.82     1356.87    342.17 o
 -25   7   8      377.87      240.78    227.12 o
 -23   7   8      185.07      286.01    191.28 o
 -21   7   8      139.92     -126.58    159.16 o
 -19   7   8      923.35     1011.20    117.80 o
 -17   7   8       17.05       23.28     84.07 o
 -15   7   8      986.95      857.60    103.49 o
 -13   7   8      192.75      264.24    118.24 o
 -11   7   8      168.36       35.74    116.02 o
  -9   7   8      938.44      781.56    129.80 o
  -7   7   8     3207.73     2964.73    159.21 o
  -5   7   8       40.30      176.53    159.95 o
  -3   7   8       65.33      142.66     86.44 o
  -1   7   8      457.33      357.25    110.09 o
   1   7   8      434.79      476.22    112.39 o
   3   7   8       11.83       16.52    206.57 o
   5   7   8      328.13      422.23    279.87 o
   7   7   8       96.87      162.33    311.97 o
   9   7   8      421.78      794.88    373.46 o
 -24   8   8      173.72      167.88    253.52 o
 -22   8   8       13.16      178.62    168.07 o
 -20   8   8      209.02      174.74    160.97 o
 -18   8   8        1.34        4.04    110.88 o
 -16   8   8       10.87       14.22     98.33 o
 -14   8   8      103.16      100.40    111.14 o
 -12   8   8      195.44      142.65     47.16 o
 -10   8   8     3159.45     3067.77    116.11 o
  -8   8   8      738.99      827.26    145.90 o
  -6   8   8     1719.23     1601.48    153.41 o
  -4   8   8       24.36      143.16    162.64 o
  -2   8   8      194.11      223.05    170.94 o
   0   8   8        1.58       21.23    179.94 o
   2   8   8        7.51     -211.62    245.84 o
   4   8   8       64.20       30.07    294.11 o
   6   8   8      109.50      221.98    496.80 o
 -23   9   8       10.94      286.59    262.19 o
 -21   9   8        7.18      -47.92    182.70 o
 -19   9   8       97.71      141.06    156.79 o
 -17   9   8       66.35       94.76    184.02 o
 -15   9   8       47.09       51.66    107.60 o
 -13   9   8       25.91       10.47    117.32 o
 -11   9   8      762.92      773.61    136.48 o
  -9   9   8        2.55        0.21     95.33 o
  -7   9   8        0.84       70.09    107.87 o
  -5   9   8       44.92       31.69    115.71 o
  -3   9   8        2.74      151.90    141.18 o
  -1   9   8      227.45      154.04    265.08 o
   1   9   8        5.83      135.06    264.88 o
   3   9   8       23.80      152.59    210.99 o
   5   9   8        2.33      157.92    225.81 o
 -22  10   8       17.81      -41.11    373.46 o
 -20  10   8       63.49       12.17    243.90 o
 -18  10   8       49.11      -27.73    182.44 o
 -16  10   8       66.62       59.96    186.68 o
 -14  10   8        0.17        6.40    135.95 o
 -12  10   8       14.83       46.33    163.85 o
 -10  10   8       87.77      162.35    165.61 o
  -8  10   8      153.73       90.79    169.43 o
  -6  10   8       44.53       -8.67    127.05 o
  -4  10   8      281.71      194.09    141.35 o
  -2  10   8      352.86      375.09    157.48 o
   0  10   8        3.84      105.61    183.95 o
   2  10   8      177.99      261.72    201.21 o
   4  10   8        1.51       92.51    383.74 o
 -19  11   8      233.62      239.84    383.74 o
 -15  11   8      574.22      599.79    231.28 o
 -13  11   8       29.08      -65.88    218.00 o
 -11  11   8        5.96       -1.87    165.25 o
  -9  11   8       96.73       79.63    169.61 o
  -7  11   8      518.07      145.74    158.34 o
  -5  11   8       99.56       61.52    160.51 o
  -3  11   8       25.83       -9.70    169.40 o
  -1  11   8      150.21      104.91    151.07 o
   1  11   8      472.41      487.71    231.36 o
   3  11   8        8.25       99.36    356.33 o
 -12  12   8       33.31       85.66    380.31 o
 -10  12   8      556.12      214.99    249.22 o
  -8  12   8      315.25      190.90    204.55 o
  -6  12   8      208.24      313.78    206.69 o
  -4  12   8       16.27       35.93    205.37 o
  -2  12   8        4.31      154.18    315.21 o
   0  12   8      535.31      455.69    332.34 o
 -29   1   9        1.14       36.89    203.35 o
 -27   1   9      454.77      367.64    147.26 o
 -25   1   9      235.44      238.55    141.73 o
 -23   1   9      439.46      400.57    100.53 o
 -21   1   9       15.67       43.27     75.76 o
 -19   1   9     2983.16     3054.54     95.50 o
 -17   1   9       17.11       20.78     48.64 o
 -15   1   9        1.53      -47.64     81.32 o
 -13   1   9       30.00      100.94     46.32 o
 -11   1   9      194.00      209.40     84.10 o
  -9   1   9      921.59      741.61     93.31 o
  -7   1   9      602.26      696.66     94.36 o
  -5   1   9        9.43       -7.23     92.66 o
  -3   1   9     1353.76     1773.53     89.86 o
  -1   1   9      398.64      334.15     91.09 o
   1   1   9     1115.15     1041.12    115.04 o
   3   1   9       24.32      177.60    116.24 o
   5   1   9       70.74       64.90    129.72 o
   7   1   9      133.99      186.35    134.27 o
   9   1   9      633.11      672.25    150.78 o
  11   1   9       10.64       71.01    177.46 o
  13   1   9        5.31       68.52    328.92 o
 -30   2   9       30.44       92.51    352.90 o
 -28   2   9      517.43      476.28    201.55 o
 -26   2   9        8.22       -7.47    184.91 o
 -24   2   9      181.17      124.71    122.57 o
 -22   2   9     1310.54     1213.45    117.53 o
 -20   2   9      497.64      540.40     86.78 o
 -18   2   9      347.61      414.98     81.29 o
 -16   2   9      211.35      130.63     79.45 o
 -14   2   9       55.89       16.72     98.28 o
 -12   2   9      757.90      806.72     52.50 o
 -10   2   9      436.42      361.42     67.04 o
  -8   2   9      974.36     1061.47     94.31 o
  -6   2   9     2400.12     2623.13    112.31 o
  -4   2   9      413.05      447.35    100.63 o
  -2   2   9      689.16      762.78     88.58 o
   0   2   9      909.59      872.74    117.90 o
   2   2   9       98.45      153.70    107.55 o
   4   2   9       53.66       42.40     95.12 o
   6   2   9     2196.67     2110.31    188.47 o
   8   2   9       86.88      139.37    141.22 o
  10   2   9       82.03       56.93    216.61 o
  12   2   9      232.26      459.11    370.03 o
 -29   3   9      421.43      304.93    298.08 o
 -27   3   9      167.80      165.59    201.61 o
 -25   3   9      303.77      294.59    140.34 o
 -23   3   9      754.90      785.19    131.01 o
 -21   3   9     1403.30     1527.38    111.43 o
 -19   3   9      509.73      449.15     79.06 o
 -17   3   9      743.50      834.62     88.46 o
 -15   3   9     1230.94      820.93     89.65 o
 -13   3   9      579.87      640.04     57.53 o
 -11   3   9      417.53      523.01     63.55 o
  -9   3   9     7751.01     6807.19    112.24 o
  -7   3   9      250.10      195.02     92.66 o
  -5   3   9      564.97      408.45    112.35 o
  -3   3   9     7359.60     6594.74    235.65 o
  -1   3   9     1095.12     1029.17    142.50 o
   1   3   9      135.60      113.59     92.69 o
   3   3   9     1201.84     1182.21    101.84 o
   5   3   9      307.49      257.29     98.69 o
   7   3   9     1298.19     1510.24    148.68 o
   9   3   9       46.04       16.89    180.95 o
  11   3   9       12.43     -275.62    275.62 o
  13   3   9      430.42     1315.67    394.01 o
 -28   4   9      736.69      703.56    212.26 o
 -26   4   9     2281.37     2289.91    275.10 o
 -24   4   9      382.48      390.10    115.32 o
 -22   4   9      185.47      146.98     83.43 o
 -20   4   9      637.00      742.35     83.48 o
 -18   4   9     1253.06     1058.44     78.91 o
 -16   4   9      877.31      835.24     90.59 o
 -14   4   9      219.57      377.62     66.32 o
 -12   4   9     6216.92     5990.59    139.95 o
 -10   4   9     5731.59     5560.69     94.71 o
  -8   4   9       55.51      113.81     68.36 o
  -6   4   9     1567.05     1668.34    111.57 o
  -4   4   9    10970.07     9948.04    210.86 o
  -2   4   9     2319.29     2611.59    165.69 o
   0   4   9     2225.45     2033.57    114.96 o
   2   4   9     2290.69     2643.36    116.23 o
   4   4   9      189.54      283.83     99.02 o
   6   4   9      103.15       99.97    147.57 o
   8   4   9      565.48      776.06    211.04 o
  10   4   9       85.84      224.33    294.50 o
  12   4   9      957.14      976.47    424.85 o
 -27   5   9      574.05      745.47    269.47 o
 -25   5   9        4.93     -152.50    152.50 o
 -23   5   9      982.32     1093.39    115.61 o
 -21   5   9     1383.13     1436.14    115.35 o
 -19   5   9     2409.04     2120.65     93.43 o
 -17   5   9      752.52      848.33     66.19 o
 -15   5   9        1.22        4.67     60.62 o
 -13   5   9     3016.73     2889.19    128.58 o
 -11   5   9     5844.66     6176.18    127.02 o
  -9   5   9     2955.73     2976.83     70.39 o
  -7   5   9       45.80      122.62     59.05 o
  -5   5   9     2931.89     3121.71    154.17 o
  -3   5   9     2355.28     2547.62    196.03 o
  -1   5   9     2556.34     2138.83    113.84 o
   1   5   9       86.53      103.92     71.21 o
   3   5   9       88.87      147.17    120.59 o
   5   5   9     1573.02     1600.93    167.50 o
   7   5   9     1482.87     1721.74    230.61 o
   9   5   9      630.10      510.75    304.80 o
 -26   6   9      723.76      528.49    243.26 o
 -24   6   9        3.64       47.35    159.68 o
 -22   6   9     2591.64     2616.65    187.51 o
 -20   6   9     5174.94     4888.99    172.36 o
 -18   6   9       46.34       52.20     56.23 o
 -16   6   9      654.79      614.03     57.99 o
 -14   6   9     2631.70     2424.04     89.79 o
 -12   6   9      938.43      959.94     86.94 o
 -10   6   9     6475.65     6066.64    173.85 o
  -8   6   9     2072.73     2071.12    143.29 o
  -6   6   9      789.10     1125.27    130.97 o
  -4   6   9      904.40      985.37    186.73 o
  -2   6   9     1708.89     1676.93    201.41 o
   0   6   9      985.77      853.13    152.28 o
   2   6   9       25.91      114.02    157.42 o
   4   6   9     1719.88     1487.61    159.69 o
   6   6   9     6490.89     7006.61    599.59 o
   8   6   9     2830.28     3339.43    374.56 o
 -25   7   9        8.50     -127.64    227.78 o
 -23   7   9      898.90     1297.40    178.21 o
 -21   7   9     1108.62     1070.74    163.81 o
 -19   7   9     3802.08     3783.65    163.26 o
 -17   7   9      985.56      867.24    103.09 o
 -15   7   9       93.36       13.51    118.55 o
 -13   7   9     1861.13     2045.58    149.51 o
 -11   7   9    10387.23     9748.30    258.95 o
  -9   7   9     1281.93     1289.37    142.15 o
  -7   7   9      768.27      706.27    145.05 o
  -5   7   9     2008.32     1895.96    131.55 o
  -3   7   9     3126.31     2941.93    147.37 o
  -1   7   9     1129.14      829.90    112.76 o
   1   7   9       41.92      -57.15    198.27 o
   3   7   9     1034.27      790.34    164.72 o
   5   7   9     2740.04     2557.05    431.70 o
   7   7   9     2441.68     2250.23    360.55 o
 -24   8   9       50.66      153.88    247.81 o
 -22   8   9      900.50     1108.27    177.91 o
 -20   8   9      713.17      828.44    171.48 o
 -18   8   9      349.80      434.08    127.27 o
 -16   8   9       14.91      -78.94    106.69 o
 -14   8   9     1241.65     1256.02    146.75 o
 -12   8   9     7038.76     7216.56    247.12 o
 -10   8   9    18892.49    20688.81    295.57 o
  -8   8   9     4214.93     4046.26    188.80 o
  -6   8   9      116.92      191.56    151.42 o
  -4   8   9     3995.71     3935.27    226.73 o
  -2   8   9     1355.41     1255.20    232.86 o
   0   8   9       15.60       10.44    204.50 o
   2   8   9      155.45       31.17    275.68 o
   4   8   9     1343.37      689.66    301.04 o
 -23   9   9      154.84      434.32    267.78 o
 -21   9   9     2788.55     2609.14    238.62 o
 -19   9   9     3025.32     2624.66    231.18 o
 -17   9   9      956.69      975.71    246.14 o
 -15   9   9        1.25      -20.20    117.28 o
 -13   9   9     2263.05     2190.11    167.15 o
 -11   9   9      248.20      344.69    141.31 o
  -9   9   9       59.52       68.47    109.31 o
  -7   9   9      551.75      532.81    124.10 o
  -5   9   9     2539.87     3113.44    195.14 o
  -3   9   9     2785.87     2416.83    224.91 o
  -1   9   9     6080.92     6685.21    579.03 o
   1   9   9      853.86      549.48    306.41 o
   3   9   9       15.90      230.13    278.82 o
 -20  10   9     1361.47     1251.79    265.08 o
 -18  10   9      832.77      773.43    262.65 o
 -16  10   9        9.20     -103.32    231.22 o
 -14  10   9       29.34     -134.72    211.48 o
 -12  10   9      819.65      769.69    179.31 o
 -10  10   9     2228.67     2513.31    207.93 o
  -8  10   9      169.91      332.72    183.37 o
  -6  10   9      719.93      847.43    146.39 o
  -4  10   9     3085.18     2868.68    188.87 o
  -2  10   9     2330.24     1604.85    181.00 o
   0  10   9     1325.19     1348.42    222.61 o
   2  10   9      225.75      205.57    376.88 o
 -15  11   9       26.67      -99.36    349.47 o
 -13  11   9      935.96      445.41    304.93 o
 -11  11   9     2569.23     2250.61    210.74 o
  -9  11   9      615.72      559.52    185.44 o
  -7  11   9        0.89      -98.08    180.32 o
  -5  11   9     1596.17     1444.40    322.68 o
  -3  11   9     3520.15     2126.32    411.15 o
  -1  11   9     1118.24      777.31    235.98 o
   1  11   9      242.50      253.54    339.20 o
 -10  12   9     1718.35     1357.56    279.81 o
  -8  12   9      236.43      331.37    211.00 o
  -6  12   9      737.73      909.08    227.96 o
 -28   0  10      151.73      216.38    229.42 o
 -26   0  10      951.50      897.67    332.34 o
 -24   0  10     3931.91     4361.57    441.98 o
 -22   0  10     7384.51     7269.77    498.51 o
 -20   0  10       14.97      156.97    137.74 o
 -18   0  10      324.19      208.14    132.80 o
 -16   0  10     6099.64     6057.93     79.25 o
 -14   0  10     3002.12     2526.66    129.69 o
 -12   0  10     9522.03     8794.60    395.73 o
 -10   0  10     1760.07     1821.63    174.30 o
  -8   0  10     6324.50     5764.00    182.72 o
  -6   0  10    16372.43    14707.58    318.97 o
  -4   0  10     3260.96     3588.70    172.99 o
  -2   0  10       30.85       83.48    202.49 o
   0   0  10     8604.67     7427.43    314.95 o
   2   0  10     2342.89     2275.85    245.90 o
   4   0  10     7712.07     6757.40    253.38 o
   6   0  10      401.23      535.07    178.27 o
   8   0  10      135.00      109.97    182.70 o
  10   0  10      401.29      424.85    325.49 o
 -31   1  10      416.13      -23.98    342.62 o
 -29   1  10      126.11      214.10    197.28 o
 -27   1  10        0.95      -24.77    193.08 o
 -25   1  10     3758.31     3861.73    237.96 o
 -23   1  10     2161.33     1881.53     79.65 o
 -21   1  10     3059.25     3108.93     78.09 o
 -19   1  10      180.35      144.22     46.03 o
 -17   1  10      500.46      646.68     59.41 o
 -15   1  10     6894.64     7108.73    163.84 o
 -13   1  10    15180.87    15240.18    211.91 o
 -11   1  10      752.57      633.38     81.62 o
  -9   1  10     3720.58     3740.86    122.34 o
  -7   1  10     8756.98     8839.13    226.08 o
  -5   1  10     5241.36     5380.19    148.01 o
  -3   1  10      261.24      453.94    108.64 o
  -1   1  10       32.23      113.23    130.51 o
   1   1  10     3386.70     3388.13    163.89 o
   3   1  10     5093.46     4709.83    185.63 o
   5   1  10     2863.13     2838.48    169.28 o
   7   1  10     1019.84      877.55    157.75 o
   9   1  10      520.14      513.67    152.83 o
  11   1  10      548.47     1055.27    349.47 o
 -30   2  10     1039.96     1147.78    380.31 o
 -28   2  10      210.25      161.96    184.10 o
 -26   2  10      749.32      987.18    206.60 o
 -24   2  10     4161.64     4163.32    161.67 o
 -22   2  10     3034.76     3312.84    119.04 o
 -20   2  10     1062.08      965.34     83.08 o
 -18   2  10     2192.17     1746.69     98.20 o
 -16   2  10     2566.81     2701.19    128.00 o
 -14   2  10     3742.12     3115.86     98.62 o
 -12   2  10     2852.32     2906.20    102.04 o
 -10   2  10       47.01       53.79     79.61 o
  -8   2  10     2998.05     3033.10    116.11 o
  -6   2  10     4560.32     4591.27    160.66 o
  -4   2  10     6480.78     6512.65    190.51 o
  -2   2  10       31.34        1.44    113.10 o
   0   2  10       18.70      108.06    129.52 o
   2   2  10     4764.22     5350.17    179.81 o
   4   2  10     6396.45     5704.17    232.25 o
   6   2  10     1090.08     1210.09    158.32 o
   8   2  10       59.30       65.24    152.86 o
  10   2  10     3596.33     3275.46    441.98 o
  12   2  10     1052.99     1127.23    400.87 o
 -29   3  10      870.52      838.55    277.52 o
 -27   3  10      143.12      211.85    197.50 o
 -25   3  10     1588.81     1877.23    220.42 o
 -23   3  10     3973.80     4254.74    190.48 o
 -21   3  10      391.34      413.09     99.18 o
 -19   3  10       19.23       51.54    139.75 o
 -17   3  10      310.87      258.62    143.97 o
 -15   3  10     6391.30     5954.27    142.21 o
 -13   3  10     4464.78     4327.76    100.77 o
 -11   3  10     1771.26     1744.82     79.21 o
  -9   3  10      849.78      991.96    107.04 o
  -7   3  10     7276.87     6866.75    160.87 o
  -5   3  10     2724.18     2479.53    123.88 o
  -3   3  10     2469.71     2428.82    162.65 o
  -1   3  10       22.29       36.33    130.28 o
   1   3  10     3841.97     4089.69    147.53 o
   3   3  10     1492.52     1698.72    154.66 o
   5   3  10     2753.54     2981.15    195.26 o
   7   3  10      187.80       15.42    145.61 o
   9   3  10      301.66      118.54    191.01 o
  11   3  10      924.80     1353.36    431.70 o
 -28   4  10      538.39      308.41    208.85 o
 -26   4  10      508.46      575.94    187.04 o
 -24   4  10      172.36      113.83    105.11 o
 -22   4  10      194.37       65.40    104.45 o
 -20   4  10        4.94       39.56     76.82 o
 -18   4  10      666.03      776.43     84.85 o
 -16   4  10     6206.18     6636.34    146.24 o
 -14   4  10    10003.37    10065.84    157.99 o
 -12   4  10     4813.81     4731.67    128.45 o
 -10   4  10       43.92       45.04     62.75 o
  -8   4  10    11257.13    11338.29    152.67 o
  -6   4  10    11553.33    11578.22    221.89 o
  -4   4  10     5051.47     4612.38    166.30 o
  -2   4  10      510.58      682.14    147.86 o
   0   4  10      467.51      692.18    100.21 o
   2   4  10      298.86      329.03    113.81 o
   4   4  10       43.69       88.14    149.73 o
   6   4  10       33.49       70.25    159.56 o
   8   4  10      435.36      482.25    237.73 o
  10   4  10     1943.46     2473.73    438.56 o
 -27   5  10      193.34       43.23    209.90 o
 -25   5  10     3422.42     3545.74    190.12 o
 -23   5  10     1596.90     1505.12    122.17 o
 -21   5  10      506.14      432.02    107.41 o
 -19   5  10      313.36      318.08    102.09 o
 -17   5  10      471.32      562.65     86.97 o
 -15   5  10       25.72       59.06     79.63 o
 -13   5  10     4668.82     5126.36    353.89 o
 -11   5  10      147.55      100.35     56.07 o
  -9   5  10       53.76       26.62     57.64 o
  -7   5  10      486.68      423.90     71.87 o
  -5   5  10     3731.79     3272.50    101.87 o
  -3   5  10      118.36      159.80     55.61 o
  -1   5  10       34.34      104.33     72.67 o
   1   5  10     3753.05     3590.27    196.71 o
   3   5  10     3918.38     4288.02    206.91 o
   5   5  10      828.74      959.24    247.89 o
   7   5  10       19.72       17.01    224.33 o
 -26   6  10      284.40      430.69    263.83 o
 -24   6  10      657.74      638.48    160.66 o
 -22   6  10     1504.45     1427.04    119.37 o
 -20   6  10       78.67       42.64    109.48 o
 -18   6  10        8.21       33.64    114.74 o
 -16   6  10      624.71      524.43     69.19 o
 -14   6  10      913.17      922.32    138.45 o
 -12   6  10       75.46      118.91     90.30 o
 -10   6  10      186.18      145.28     69.24 o
  -8   6  10     1582.08     1569.45     72.84 o
  -6   6  10      440.44      746.48    182.75 o
  -4   6  10      549.05      281.29    178.72 o
  -2   6  10       15.40      114.23    184.87 o
   0   6  10      172.11      131.61    198.59 o
   2   6  10      552.03      476.47    167.15 o
   4   6  10     1960.59     1778.69    235.30 o
   6   6  10      651.79      460.91    295.07 o
 -25   7  10      128.91       82.27    224.34 o
 -23   7  10      546.49      401.21    167.36 o
 -21   7  10      514.16      496.28    124.31 o
 -19   7  10       68.66       18.57    140.06 o
 -17   7  10        2.45      -25.79    137.20 o
 -15   7  10     1219.27     1211.27    137.79 o
 -13   7  10      178.68      351.26    140.36 o
 -11   7  10       60.84       39.47    136.19 o
  -9   7  10      771.65     1013.97    150.83 o
  -7   7  10     1075.52     1250.74    158.67 o
  -5   7  10       21.14      108.01    186.06 o
  -3   7  10      413.59      356.94    186.53 o
  -1   7  10       20.79       -8.97    188.40 o
   1   7  10       15.66      -13.09    217.65 o
   3   7  10      568.76      384.12    232.42 o
   5   7  10      596.30      509.57    352.12 o
 -24   8  10       18.59      -82.63    242.03 o
 -22   8  10        3.34      121.75    158.24 o
 -20   8  10        4.43       -1.12    215.65 o
 -18   8  10        8.59       60.41    149.35 o
 -16   8  10      129.85       52.13    186.25 o
 -14   8  10       49.10      216.36    145.69 o
 -12   8  10     1590.65     1755.23    153.76 o
 -10   8  10       61.81      253.22    151.14 o
  -8   8  10      303.04      428.46    148.26 o
  -6   8  10      944.13      832.75    166.23 o
  -4   8  10        3.88      -25.67    198.37 o
  -2   8  10        0.78      -75.12    186.99 o
   0   8  10       68.42       37.76    226.21 o
   2   8  10      287.02      122.71    258.54 o
 -23   9  10       63.06       37.69    315.21 o
 -21   9  10       70.89     -143.90    311.79 o
 -19   9  10        0.61       10.86    229.65 o
 -17   9  10        3.79      174.23    155.38 o
 -15   9  10       45.03      144.51    217.56 o
 -13   9  10      271.54      424.27    142.99 o
 -11   9  10      185.75      153.40    146.77 o
  -9   9  10       62.71      158.66    153.74 o
  -7   9  10       12.12      115.61    157.21 o
  -5   9  10       16.30      147.12    166.91 o
  -3   9  10       50.08      -48.98    198.88 o
  -1   9  10       45.58      123.34    283.46 o
   1   9  10        9.52      -13.70    359.75 o
 -20  10  10       22.25      188.44    315.21 o
 -18  10  10       21.55       92.51    304.93 o
 -16  10  10        6.11     -100.55    214.97 o
 -14  10  10        9.02       -1.59    161.69 o
 -12  10  10      392.36      353.93    152.95 o
 -10  10  10        0.28      -79.03    147.63 o
  -8  10  10       23.93      -25.38    157.65 o
  -6  10  10      202.21      242.86    173.72 o
  -4  10  10       98.31      177.78    142.98 o
  -2  10  10      103.50      106.20    204.14 o
   0  10  10       20.66      -23.98    349.47 o
 -13  11  10       72.91      140.43    249.69 o
 -11  11  10      153.84      130.47    240.61 o
  -9  11  10       18.97      212.79    186.70 o
  -7  11  10      131.27       42.90    205.42 o
  -5  11  10       44.34      258.83    251.93 o
  -3  11  10      104.44      113.07    428.28 o
 -29   1  11      156.89       67.38    296.71 o
 -27   1  11      107.30      404.39    254.28 o
 -25   1  11      130.15      374.75    220.87 o
 -23   1  11       35.81       43.09    159.79 o
 -21   1  11      179.33      196.41     33.51 o
 -19   1  11     1146.54     1209.31     58.95 o
 -17   1  11       66.81       47.92     84.46 o
 -15   1  11       78.54       75.28     58.94 o
 -13   1  11      701.57      645.53     84.11 o
 -11   1  11     1611.96     1525.69     96.41 o
  -9   1  11       79.60      184.70    109.22 o
  -7   1  11      113.60       61.41    116.85 o
  -5   1  11       18.00      113.70    128.11 o
  -3   1  11       85.30      244.97    150.71 o
  -1   1  11      623.41      575.72    160.03 o
   1   1  11      791.43      702.43    154.14 o
   3   1  11       17.38       95.22    150.86 o
   5   1  11      215.86      305.47    151.51 o
   7   1  11        2.88       -1.78    150.45 o
   9   1  11      190.02      146.18    245.82 o
 -30   2  11        0.36      -99.36    332.34 o
 -28   2  11      477.31      532.61    213.56 o
 -26   2  11       73.88        1.01    270.67 o
 -24   2  11      563.14      573.55    175.39 o
 -22   2  11      282.96      330.01     87.96 o
 -20   2  11      135.76      222.09     68.43 o
 -18   2  11      382.11      440.50     75.63 o
 -16   2  11      616.25      497.00    104.54 o
 -14   2  11      142.40      112.36     68.87 o
 -12   2  11      248.03      274.81     84.87 o
 -10   2  11      535.17      537.25    111.65 o
  -8   2  11      612.04      598.83    129.66 o
  -6   2  11      335.41      285.60    136.33 o
  -4   2  11       20.46       47.75    145.46 o
  -2   2  11      716.68      804.33    144.27 o
   0   2  11      874.33      780.84    142.74 o
   2   2  11        1.76      141.12    142.78 o
   4   2  11      154.59       99.37    149.06 o
   6   2  11      841.75      895.76    161.00 o
   8   2  11       33.21      -52.87    237.78 o
  10   2  11      440.13      181.59    366.61 o
 -29   3  11       35.11      -18.44    234.70 o
 -27   3  11       25.41     -163.67    196.91 o
 -25   3  11      450.24      386.06    190.88 o
 -23   3  11       14.17       38.93    183.89 o
 -21   3  11      218.47      298.95    171.93 o
 -19   3  11     1303.42     1146.96    193.82 o
 -17   3  11     1173.03     1176.36    135.78 o
 -15   3  11     1495.48     1385.66    107.39 o
 -13   3  11      108.46       80.29     76.67 o
 -11   3  11       67.27       54.78     87.76 o
  -9   3  11     2469.10     2717.16    142.34 o
  -7   3  11      495.95      421.11    135.77 o
  -5   3  11      100.81      240.24    158.10 o
  -3   3  11      561.53      406.03    157.60 o
  -1   3  11     1285.64     1297.81    179.28 o
   1   3  11      650.61      595.30    126.76 o
   3   3  11      157.57      298.70    161.83 o
   5   3  11      379.77      240.51    153.70 o
   7   3  11      310.67      326.50    192.10 o
   9   3  11      397.66      147.33    394.01 o
 -28   4  11       61.06      188.65    256.50 o
 -26   4  11       93.97      210.25    135.75 o
 -24   4  11      129.73      222.90    118.58 o
 -22   4  11        5.88       80.49    114.77 o
 -20   4  11     1684.40     1782.05    134.97 o
 -18   4  11     2689.04     2709.18    204.54 o
 -16   4  11     3250.31     2977.19    125.65 o
 -14   4  11     1663.85     1683.60     95.39 o
 -12   4  11      514.13      484.27     76.28 o
 -10   4  11     1783.99     1792.73     84.07 o
  -8   4  11     3963.48     4438.60    170.27 o
  -6   4  11     1649.29     2038.93    152.51 o
  -4   4  11      597.99      421.62    191.13 o
  -2   4  11      409.50      465.61    195.51 o
   0   4  11      689.13      493.25    167.21 o
   2   4  11      205.69      333.17    159.29 o
   4   4  11      133.58      184.34    175.09 o
   6   4  11      267.41       62.12    231.39 o
   8   4  11      629.04      459.44    267.70 o
 -27   5  11     1649.11     1854.78    236.34 o
 -25   5  11     3290.92     3448.65    211.12 o
 -23   5  11      826.23      862.85    124.37 o
 -21   5  11      313.63      393.44    125.65 o
 -19   5  11     1238.13     1165.83    132.95 o
 -17   5  11     1566.45     1387.23    156.76 o
 -15   5  11        7.61      -23.72    116.32 o
 -13   5  11        1.60       10.01     68.52 o
 -11   5  11     2154.55     2101.59     82.94 o
  -9   5  11      694.33      872.83     85.38 o
  -7   5  11      524.12      506.83     82.99 o
  -5   5  11        2.47       -2.10    180.17 o
  -3   5  11      821.47     1130.17    192.11 o
  -1   5  11     1767.85     2096.07    182.64 o
   1   5  11     4509.92     4731.01    218.24 o
   3   5  11     1182.17     1074.24    177.93 o
   5   5  11        9.09      -12.71    223.70 o
 -26   6  11     1011.29      995.41    278.33 o
 -24   6  11     1255.07     1423.52    159.16 o
 -22   6  11       62.38      101.02    116.95 o
 -20   6  11      482.80      487.68    124.43 o
 -18   6  11      996.13     1017.70    194.65 o
 -16   6  11     2356.20     2250.18    148.12 o
 -14   6  11      344.03      204.79    139.40 o
 -12   6  11      114.66      151.89     92.84 o
 -10   6  11     2033.96     1927.87     76.96 o
  -8   6  11     4023.58     4247.47    224.02 o
  -6   6  11      263.54      468.84    190.47 o
  -4   6  11      299.87      376.83    194.20 o
  -2   6  11     4402.15     4560.78    266.38 o
   0   6  11     1155.32     1114.16    186.17 o
   2   6  11     1044.74      851.00    179.15 o
   4   6  11       73.28       42.18    226.37 o
 -23   7  11      116.12       53.50    166.60 o
 -21   7  11       14.75      -37.33    146.23 o
 -19   7  11     1153.43     1283.28    186.18 o
 -17   7  11     1054.84      752.45    320.35 o
 -15   7  11     1348.22     1446.75    160.89 o
 -13   7  11      544.35      503.01    157.41 o
 -11   7  11     4093.81     3925.79    187.72 o
  -9   7  11     2035.28     1998.42    169.39 o
  -7   7  11     5150.10     5784.09    258.00 o
  -5   7  11      144.95      230.69    182.39 o
  -3   7  11      776.21      523.50    207.59 o
  -1   7  11     1918.17     2049.56    242.20 o
   1   7  11     2035.72     2198.70    271.93 o
   3   7  11       20.52      262.23    291.02 o
 -24   8  11      962.93      986.75    315.21 o
 -22   8  11      368.29      351.04    230.41 o
 -20   8  11      509.32      583.43    232.92 o
 -18   8  11     1337.47     1477.47    174.25 o
 -16   8  11      718.25      751.43    215.47 o
 -14   8  11      594.50      502.12    165.97 o
 -12   8  11     2449.36     2445.36    170.37 o
 -10   8  11     3910.40     3786.31    198.55 o
  -8   8  11     4430.70     4096.34    209.73 o
  -6   8  11     1823.23     2188.57    194.43 o
  -4   8  11      142.25       18.96    203.45 o
  -2   8  11     1135.14     1119.65    224.96 o
   0   8  11     1222.17      895.35    225.46 o
   2   8  11      690.03      928.50    544.77 o
 -23   9  11        7.10      178.16    322.06 o
 -21   9  11      748.67      702.37    318.64 o
 -19   9  11     1299.07      972.35    243.40 o
 -17   9  11     2909.87     2793.78    448.83 o
 -15   9  11     2197.64     2459.08    261.63 o
 -13   9  11      623.61      761.00    157.78 o
 -11   9  11      380.97      326.64    159.14 o
  -9   9  11     2223.67     2782.36    201.10 o
  -7   9  11      499.44      426.99    179.54 o
  -5   9  11        4.13      -90.07    158.06 o
  -3   9  11      858.70      616.91    222.04 o
  -1   9  11     1292.92      825.72    370.03 o
 -20  10  11      803.26      825.72    366.61 o
 -18  10  11     2248.63     2384.65    387.16 o
 -16  10  11     1081.48      959.34    287.80 o
 -14  10  11       29.17      255.58    185.83 o
 -12  10  11      126.49      256.25    182.62 o
 -10  10  11      208.87      191.23    153.71 o
  -8  10  11      663.91      613.14    171.81 o
  -6  10  11      390.26      311.21    178.01 o
  -4  10  11        3.04     -107.95    274.33 o
 -13  11  11       10.13      -65.10    359.75 o
 -11  11  11      740.50      942.21    397.44 o
  -9  11  11      819.53     1012.28    276.06 o
  -7  11  11      493.50      849.70    383.74 o
  -5  11  11        2.59     -301.51    418.00 o
 -28   0  12      371.76      143.90    390.59 o
 -26   0  12      709.68      757.19    387.16 o
 -24   0  12      438.50      556.97    214.15 o
 -22   0  12      592.71      789.71    209.80 o
 -20   0  12     1022.55     1068.52    198.26 o
 -18   0  12     1082.19     1013.21     73.27 o
 -16   0  12     7616.97     7969.82    322.06 o
 -14   0  12    20888.55    21092.23    325.98 o
 -12   0  12    17435.63    17628.23    349.47 o
 -10   0  12    11294.50    12157.70    481.38 o
  -8   0  12     1233.02     1249.44    171.86 o
  -6   0  12      327.45      467.90    219.03 o
  -4   0  12     1527.36     1911.00    251.93 o
  -2   0  12     1727.49     1769.68    233.03 o
   0   0  12       79.99      142.84    228.74 o
   2   0  12       88.14      -86.00    237.06 o
   4   0  12      476.52      560.22    273.76 o
   6   0  12      152.08      -32.94    246.96 o
   8   0  12       73.77       41.11    359.75 o
 -29   1  12      842.81      672.60    310.08 o
 -27   1  12      896.03      663.71    251.59 o
 -25   1  12       13.07       76.17    167.97 o
 -23   1  12     1537.13     1482.06    156.06 o
 -21   1  12     4767.13     4971.82     91.11 o
 -19   1  12     2328.66     2506.95     78.15 o
 -17   1  12        3.82       35.63     32.06 o
 -15   1  12      201.92      102.42     73.85 o
 -13   1  12     1313.68     1295.37    107.19 o
 -11   1  12     2829.98     2767.16    138.62 o
  -9   1  12     2597.78     2455.80    147.86 o
  -7   1  12        4.64      -14.43    120.34 o
  -5   1  12     4333.14     5371.98    251.72 o
  -3   1  12     6053.54     6097.46    220.29 o
  -1   1  12     1121.95     1271.05    168.41 o
   1   1  12       81.61      208.81    171.67 o
   3   1  12     2753.93     2578.32    205.17 o
   5   1  12     1367.89     1328.90    201.30 o
   7   1  12     1106.01     1016.48    262.45 o
 -28   2  12     1981.13     1672.06    293.12 o
 -26   2  12       10.17       20.10    185.33 o
 -24   2  12       67.71       88.93    173.46 o
 -22   2  12     2384.16     2264.45    107.20 o
 -20   2  12     4223.54     4538.47    110.32 o
 -18   2  12      663.85      821.24     98.43 o
 -16   2  12       67.55       76.47     47.39 o
 -14   2  12     2605.24     2764.66    126.11 o
 -12   2  12     1815.63     1965.30     97.91 o
 -10   2  12       52.56      121.58    119.29 o
  -8   2  12     1654.98     1382.82    164.22 o
  -6   2  12     1786.11     1981.99    246.23 o
  -4   2  12     2645.60     3164.08    215.97 o
  -2   2  12     6343.20     6394.46    203.40 o
   0   2  12      381.02      182.64    146.67 o
   2   2  12      948.27     1200.19    170.06 o
   4   2  12     1110.04      797.20    163.04 o
   6   2  12     1534.04     1148.80    203.15 o
   8   2  12      614.58      633.33    322.06 o
 -29   3  12      216.95       51.39    349.47 o
 -27   3  12      515.75      601.34    215.97 o
 -25   3  12      539.35      772.40    197.39 o
 -23   3  12     1824.80     2085.55    244.45 o
 -21   3  12     2793.22     2974.36    171.62 o
 -19   3  12     5091.25     5246.52    147.43 o
 -17   3  12       17.63       58.74    100.51 o
 -15   3  12     1641.53     1748.67     83.25 o
 -13   3  12      556.06      643.18     83.52 o
 -11   3  12     2353.08     3050.26    129.47 o
  -9   3  12      165.16       46.51    132.03 o
  -7   3  12      381.28      438.42    205.35 o
  -5   3  12     3129.84     3124.25    228.99 o
  -3   3  12     4457.71     4330.35    207.59 o
  -1   3  12     1552.67     1450.87    185.70 o
   1   3  12      517.84      614.24    175.97 o
   3   3  12      125.67      123.04    165.80 o
   5   3  12      966.66      789.29    233.63 o
   7   3  12      365.28      102.82    260.36 o
 -28   4  12      314.17      421.29    279.75 o
 -26   4  12        7.07      -25.38    158.08 o
 -24   4  12      394.83      461.95    156.98 o
 -22   4  12      992.93      968.17    127.14 o
 -20   4  12     2562.59     2800.83    156.27 o
 -18   4  12      874.46     1010.82    113.16 o
 -16   4  12      346.13      249.05     67.39 o
 -14   4  12     2191.69     2217.80    107.27 o
 -12   4  12      342.85      330.21    103.35 o
 -10   4  12     2628.43     2513.49    194.94 o
  -8   4  12       14.14       25.98    127.87 o
  -6   4  12      374.10      466.15    180.53 o
  -4   4  12     4525.64     4594.64    249.24 o
  -2   4  12     2878.66     3131.73    195.20 o
   0   4  12       40.84       97.17    170.14 o
   2   4  12      874.19     1103.96    179.82 o
   4   4  12      752.52      909.85    227.15 o
 -27   5  12       13.79      133.62    315.21 o
 -25   5  12       10.21      -37.00    147.93 o
 -23   5  12      265.31      381.28    120.65 o
 -21   5  12     2229.12     2388.71    152.55 o
 -19   5  12     1577.15     1615.31    170.51 o
 -17   5  12       19.50       81.16    148.34 o
 -15   5  12       71.37      158.59     79.01 o
 -13   5  12     1948.95     2310.06    111.11 o
 -11   5  12     1023.22      829.47     76.46 o
  -9   5  12      464.93      604.34    111.14 o
  -7   5  12       29.24       33.18     85.44 o
  -5   5  12     1802.82     2008.17    217.59 o
  -3   5  12      294.98      394.73    211.18 o
  -1   5  12      941.59     1011.53    184.79 o
   1   5  12       28.53      114.43    170.19 o
   3   5  12      335.28      319.88    233.70 o
 -26   6  12      112.63      232.98    318.64 o
 -24   6  12       37.25       94.64    146.56 o
 -22   6  12      497.80      492.68    132.36 o
 -20   6  12      299.56      251.14    128.22 o
 -18   6  12      195.86      351.98    194.41 o
 -16   6  12      483.89      494.69    109.99 o
 -14   6  12      648.03      523.47    155.91 o
 -12   6  12      207.81      194.48     93.31 o
 -10   6  12      211.87      153.52     72.24 o
  -8   6  12      101.09      179.34    184.37 o
  -6   6  12       44.96      282.04    187.92 o
  -4   6  12      531.95      912.47    191.68 o
  -2   6  12     1313.92     1968.16    251.53 o
   0   6  12       37.41       97.64    179.22 o
   2   6  12      105.77      158.17    226.09 o
 -23   7  12      135.15       87.14    182.63 o
 -21   7  12       89.64     -132.04    157.75 o
 -19   7  12      352.04      394.94    217.75 o
 -17   7  12       48.26      -75.40    214.15 o
 -15   7  12      200.51      335.10    265.53 o
 -13   7  12      370.42      431.00    169.82 o
 -11   7  12      380.90      506.21    158.56 o
  -9   7  12       81.57       75.84    165.42 o
  -7   7  12       15.44      -21.75    196.70 o
  -5   7  12       45.56     -154.73    199.49 o
  -3   7  12      466.18      604.86    223.66 o
  -1   7  12        7.83       17.32    173.14 o
   1   7  12       69.35      -61.67    383.74 o
 -22   8  12        3.22       23.98    277.52 o
 -20   8  12       32.25       11.73    162.74 o
 -18   8  12        7.88       40.73    203.33 o
 -16   8  12       46.99      -61.71    231.32 o
 -14   8  12      790.20     1284.65    240.83 o
 -12   8  12      357.43      389.85    162.13 o
 -10   8  12       90.18      -31.66    166.04 o
  -8   8  12      201.66      250.78    172.10 o
  -6   8  12        8.42       86.04    201.88 o
  -4   8  12        6.78       15.00    218.87 o
  -2   8  12      100.62       73.68    228.62 o
   0   8  12       29.87      489.95    513.93 o
 -23   9  12        0.30      -78.80    308.36 o
 -21   9  12        1.75      209.00    315.21 o
 -17   9  12       17.98       32.30    218.82 o
 -15   9  12       87.33       87.32    229.76 o
 -13   9  12       13.53       29.93    187.96 o
 -11   9  12        2.05       90.46    170.60 o
  -9   9  12       17.71      -52.61    164.25 o
  -7   9  12        3.86      -27.81    176.66 o
  -5   9  12       10.79       29.62    191.19 o
  -3   9  12       86.80      -75.38    462.54 o
 -18  10  12       39.09       78.80    332.34 o
 -16  10  12       42.62     -106.21    304.93 o
 -14  10  12       23.15       68.52    339.20 o
 -12  10  12       30.78      263.82    259.23 o
 -10  10  12        2.01      -38.65    257.94 o
  -8  10  12       37.65     -185.55    287.81 o
  -6  10  12       96.61     -102.79    411.15 o
  -4  10  12       24.64     -236.41    428.28 o
 -13  11  12       25.58      109.75    263.94 o
 -29   1  13       68.46      280.95    356.33 o
 -27   1  13       58.02      177.72    200.80 o
 -25   1  13      117.16      192.73    149.28 o
 -23   1  13      317.34      313.06    140.29 o
 -21   1  13      245.87      275.03     55.92 o
 -19   1  13      308.49      292.54    102.53 o
 -17   1  13      143.08      206.67     66.83 o
 -15   1  13       84.02      139.77     91.54 o
 -13   1  13      500.28      673.46    107.47 o
 -11   1  13      156.32      172.27    121.49 o
  -9   1  13        7.15       64.59    149.08 o
  -7   1  13      645.79      927.24    165.89 o
  -5   1  13       13.51      -61.75    160.40 o
  -3   1  13      302.13      318.26    166.49 o
  -1   1  13       12.82       77.63    177.15 o
   1   1  13       34.05      164.66    174.92 o
   3   1  13       74.27      269.16    170.91 o
   5   1  13      123.56      -46.76    246.23 o
 -28   2  13        9.72      204.66    205.65 o
 -26   2  13       42.75      -51.30    189.69 o
 -24   2  13      436.07      477.18    183.24 o
 -22   2  13      156.11      191.88    138.36 o
 -20   2  13       94.63       15.11     89.69 o
 -18   2  13      134.13      161.46    109.36 o
 -16   2  13      560.00      774.16     79.28 o
 -14   2  13        3.19       39.53     79.11 o
 -12   2  13      178.16      143.13     91.36 o
 -10   2  13      551.72      600.44    152.25 o
  -8   2  13       16.11      209.64    207.97 o
  -6   2  13      609.46      589.52    196.44 o
  -4   2  13      162.94      211.54    179.43 o
  -2   2  13       11.33       27.89    176.66 o
   0   2  13      160.46      270.11    177.64 o
   2   2  13      117.99      245.54    169.04 o
   4   2  13      220.72      212.71    190.93 o
 -29   3  13      270.25      363.18    418.00 o
 -27   3  13       90.62       73.64    208.05 o
 -25   3  13      492.91      712.45    187.66 o
 -23   3  13      406.28      428.38    181.93 o
 -21   3  13      508.97      454.41    163.64 o
 -19   3  13      115.44      212.45     93.69 o
 -17   3  13      251.64      348.02     91.56 o
 -15   3  13      283.36      250.86     74.67 o
 -13   3  13      582.20      701.62     90.24 o
 -11   3  13      350.35      371.46    137.36 o
  -9   3  13      523.51      467.27    222.82 o
  -7   3  13      835.82      753.33    238.18 o
  -5   3  13     1615.34     1743.74    201.82 o
  -3   3  13      111.67      178.16    176.22 o
  -1   3  13      457.69      556.32    176.35 o
   1   3  13      373.68      563.10    187.10 o
   3   3  13      170.60      184.13    181.38 o
 -28   4  13      162.78       44.54    346.05 o
 -26   4  13       66.17       34.62    152.99 o
 -24   4  13      190.22      384.55    165.25 o
 -22   4  13      568.53      646.61    131.30 o
 -20   4  13      296.40      547.32    164.88 o
 -18   4  13      613.39      763.27    137.78 o
 -16   4  13     1143.48     1356.91    106.99 o
 -14   4  13     1060.73     1033.75    101.32 o
 -12   4  13      142.26      188.97    116.22 o
 -10   4  13       35.75      -42.86    130.85 o
  -8   4  13     1785.21     1892.39    263.89 o
  -6   4  13     1873.42     2088.74    225.17 o
  -4   4  13     1248.94     1232.29    185.70 o
  -2   4  13      572.50      569.99    187.71 o
   0   4  13      274.02      339.36    192.26 o
   2   4  13       70.69      -26.97    181.87 o
 -29   5  13        1.26       85.66    373.46 o
 -27   5  13       22.01       47.97    339.20 o
 -25   5  13      380.98      425.85    159.32 o
 -23   5  13     1216.24     1195.98    143.14 o
 -21   5  13      460.96      545.59    130.45 o
 -19   5  13       60.31       14.25    154.26 o
 -17   5  13     2282.10     2502.06    119.61 o
 -15   5  13      894.50      985.81     89.27 o
 -13   5  13      738.81      822.84    103.29 o
 -11   5  13        0.03      -94.58    105.29 o
  -9   5  13      206.75      149.76     97.78 o
  -7   5  13     1413.31     1696.37    213.51 o
  -5   5  13      883.09      915.32    225.49 o
  -3   5  13        1.13      -35.76    173.53 o
  -1   5  13      198.62      284.11    180.49 o
   1   5  13      336.99      373.61    179.40 o
 -28   6  13        5.00     -209.00    349.47 o
 -26   6  13      725.19      376.88    318.64 o
 -24   6  13     1234.26     1524.38    169.07 o
 -22   6  13      386.80      298.01    139.86 o
 -20   6  13       21.92        2.17    159.53 o
 -18   6  13      589.03      679.68    169.89 o
 -16   6  13     1005.87     1064.46    231.63 o
 -14   6  13      988.05      848.60    169.00 o
 -12   6  13      336.76      330.71    182.60 o
 -10   6  13        1.77       -2.70    165.95 o
  -8   6  13      518.98      630.45    201.10 o
  -6   6  13      529.69      586.70    217.98 o
  -4   6  13     1173.89     1368.55    238.94 o
  -2   6  13      285.52      257.34    183.75 o
   0   6  13      978.99      873.69    418.00 o
 -23   7  13     1947.35     2518.27    315.21 o
 -21   7  13      363.53      481.22    172.57 o
 -19   7  13       85.02      125.89    233.17 o
 -17   7  13     1555.43     1739.50    258.92 o
 -15   7  13     1148.28      934.72    253.09 o
 -13   7  13      587.82      696.60    180.10 o
 -11   7  13       98.90      112.16    159.71 o
  -9   7  13       57.81      103.40    169.27 o
  -7   7  13     1618.34     1495.04    227.33 o
  -5   7  13      962.94     1092.35    215.98 o
  -3   7  13        1.45      172.19    223.30 o
  -1   7  13      447.61      287.80    421.42 o
 -22   8  13      311.07      472.82    301.51 o
 -20   8  13        0.44       12.46    199.60 o
 -18   8  13      716.78      712.87    246.11 o
 -16   8  13     3019.11     3135.70    286.71 o
 -14   8  13     5142.49     4795.39    435.13 o
 -12   8  13      932.37     1154.75    178.91 o
 -10   8  13        5.91       57.67    176.23 o
  -8   8  13      956.73      690.32    186.97 o
  -6   8  13      552.32      648.65    228.78 o
  -4   8  13       92.45      181.59    407.72 o
  -2   8  13      155.02       -3.43    459.11 o
 -21   9  13      490.14      791.46    318.64 o
 -19   9  13       43.65       10.28    270.67 o
 -17   9  13      771.28      753.77    332.34 o
 -15   9  13       17.77      239.84    352.90 o
 -13   9  13       24.64       98.91    238.43 o
 -11   9  13       33.90      188.69    235.32 o
  -9   9  13      670.60      499.93    226.14 o
  -7   9  13     1283.45      979.90    424.85 o
  -5   9  13     2742.50     2836.91    513.93 o
 -16  10  13      602.25      212.43    335.77 o
 -14  10  13      671.28      568.75    390.59 o
 -12  10  13       17.87     -102.79    397.44 o
 -28   0  14     1004.79      846.28    376.88 o
 -26   0  14     1572.66     2104.58    262.88 o
 -24   0  14      260.96      288.94    214.03 o
 -22   0  14      140.12      258.20    188.78 o
 -20   0  14      834.15     1448.42    388.88 o
 -18   0  14     2286.37     2782.09    291.23 o
 -16   0  14      374.00      183.43    140.75 o
 -14   0  14     1413.12     1500.87    177.07 o
 -12   0  14     1408.35     1233.44    270.67 o
 -10   0  14     2482.37     2175.65    363.18 o
  -8   0  14     2884.41     3089.28    268.37 o
  -6   0  14        3.82       79.06    241.36 o
  -4   0  14     2112.29     1841.37    280.75 o
  -2   0  14     2161.06     2168.73    282.81 o
   0   0  14     1387.06      873.46    281.00 o
   2   0  14       24.72      219.28    287.80 o
   4   0  14        9.93      -20.56    376.88 o
 -29   1  14      473.31      209.00    414.57 o
 -27   1  14      644.27      688.07    205.45 o
 -25   1  14     1374.17     1939.21    178.83 o
 -23   1  14      235.43      309.69    148.81 o
 -21   1  14      707.39      819.22    166.54 o
 -19   1  14     3594.76     4034.84    196.04 o
 -17   1  14     2032.87     2418.28    110.68 o
 -15   1  14        2.97      -47.42    100.72 o
 -13   1  14      618.55      653.80    107.38 o
 -11   1  14      733.18      919.48    154.76 o
  -9   1  14     2110.91     2356.63    208.24 o
  -7   1  14      697.81     1163.79    188.49 o
  -5   1  14        4.53       29.14    168.47 o
  -3   1  14     2165.59     1917.59    193.47 o
  -1   1  14     1187.05     1683.27    202.09 o
   1   1  14      916.90      513.08    177.71 o
   3   1  14      105.61      139.71    265.08 o
 -28   2  14     1059.64     1177.93    221.63 o
 -26   2  14     1116.15     1132.38    207.55 o
 -24   2  14      532.93      891.82    156.07 o
 -22   2  14      333.71      421.65    159.24 o
 -20   2  14     2297.27     2687.54    182.03 o
 -18   2  14      404.06      377.45    116.78 o
 -16   2  14      977.13     1141.11    133.89 o
 -14   2  14      118.87      118.07     85.90 o
 -12   2  14      123.28      231.98    100.41 o
 -10   2  14     1632.74     2043.80    237.89 o
  -8   2  14     2194.96     2392.07    211.31 o
  -6   2  14       25.54      121.61    197.79 o
  -4   2  14      113.95      154.61    199.57 o
  -2   2  14     1846.74     2276.65    251.18 o
   0   2  14     1603.30     1075.77    194.02 o
   2   2  14      119.99      180.71    264.04 o
 -29   3  14      431.89      486.52    356.33 o
 -27   3  14      632.69      608.35    220.21 o
 -25   3  14      566.86      668.56    206.07 o
 -23   3  14        0.18       -7.54    140.12 o
 -21   3  14      185.51      304.04    134.67 o
 -19   3  14     2114.34     2535.18    152.29 o
 -17   3  14     1187.53     1216.67    120.12 o
 -15   3  14        4.60       61.82     97.12 o
 -13   3  14       37.18       35.94     97.92 o
 -11   3  14     1759.67     1830.34    234.47 o
  -9   3  14      826.91      852.92    250.05 o
  -7   3  14     1705.15     1917.52    274.55 o
  -5   3  14       71.01       73.32    207.02 o
  -3   3  14     1879.13     2532.84    233.62 o
  -1   3  14      557.00      568.11    184.57 o
   1   3  14      337.55      479.38    196.77 o
 -28   4  14       69.26      544.77    356.33 o
 -26   4  14      200.69      343.97    178.11 o
 -24   4  14        3.88      113.70    161.94 o
 -22   4  14      367.81      557.27    134.02 o
 -20   4  14     2638.49     3214.66    213.63 o
 -18   4  14     1862.00     2172.05    185.79 o
 -16   4  14      544.78      439.90    117.86 o
 -14   4  14       62.50       87.90    117.91 o
 -12   4  14     1842.25     1829.70    116.70 o
 -10   4  14     2494.71     2755.84    274.81 o
  -8   4  14     2455.66     2480.98    306.65 o
  -6   4  14      358.48      672.77    271.90 o
  -4   4  14      256.68      153.94    192.68 o
  -2   4  14       14.22       79.13    186.18 o
   0   4  14       10.49      -26.74    193.52 o
 -29   5  14      971.13      661.26    376.88 o
 -27   5  14      398.54      640.70    359.75 o
 -25   5  14      330.18      377.47    176.53 o
 -23   5  14      120.66      433.60    181.42 o
 -21   5  14      123.09      280.35    178.26 o
 -19   5  14      103.55      147.43    167.20 o
 -17   5  14      547.32      613.16    157.57 o
 -15   5  14       78.63       34.87    117.60 o
 -13   5  14       10.12       50.46    163.30 o
 -11   5  14       90.25       41.25    184.92 o
  -9   5  14      997.99     1494.61    308.36 o
  -7   5  14      550.50      565.19    203.50 o
  -5   5  14      272.75      345.43    216.02 o
  -3   5  14     1128.18     1007.20    224.02 o
  -1   5  14     1453.38     1541.42    277.39 o
 -26   6  14      536.71      476.24    318.64 o
 -24   6  14       56.82       53.95    204.62 o
 -22   6  14        0.27      -27.38    137.72 o
 -20   6  14      404.44      402.96    165.72 o
 -18   6  14      136.59      216.92    240.61 o
 -16   6  14      100.03       84.06    223.31 o
 -14   6  14        0.77      -20.24    233.33 o
 -12   6  14      103.80       37.08    189.44 o
 -10   6  14      504.25      693.33    194.51 o
  -8   6  14      104.49      471.32    195.34 o
  -6   6  14       37.87        6.36    202.32 o
  -4   6  14      140.08      -29.11    183.47 o
  -2   6  14      194.04      181.23    296.37 o
 -23   7  14        7.56       65.10    298.08 o
 -21   7  14       20.36       22.09    203.29 o
 -19   7  14      267.23      362.99    258.92 o
 -17   7  14        2.46     -108.62    227.78 o
 -15   7  14      138.61      162.86    252.69 o
 -13   7  14       97.90       43.76    245.82 o
 -11   7  14      159.12      313.82    193.24 o
  -9   7  14       67.26      138.57    182.27 o
  -7   7  14      117.25      196.14    213.51 o
  -5   7  14       14.13     -236.41    441.98 o
  -3   7  14      139.41      236.41    469.39 o
 -22   8  14       63.20       68.52    284.38 o
 -20   8  14        7.83        6.85    308.36 o
 -18   8  14       65.88      298.08    339.20 o
 -16   8  14      254.31      620.15    370.03 o
 -14   8  14      100.74       73.84    247.26 o
 -12   8  14        3.36       92.89    261.11 o
 -10   8  14       56.06      149.86    229.00 o
  -8   8  14       88.66      318.64    414.57 o
  -6   8  14       63.32       47.97    435.13 o
  -4   8  14       39.83      558.47    496.80 o
 -19   9  14       55.67      116.49    322.06 o
 -17   9  14       37.84       95.93    359.75 o
 -15   9  14      177.96       17.13    394.01 o
 -13   9  14       38.92      164.46    349.47 o
  -7   9  14        0.61      205.57    469.39 o
 -29   1  15       40.84      -75.38    332.34 o
 -27   1  15       16.20       88.07    164.76 o
 -25   1  15       43.43      189.03    155.00 o
 -23   1  15      130.11      230.01    146.88 o
 -21   1  15       10.36       19.02    156.22 o
 -19   1  15       24.87      136.70    179.51 o
 -17   1  15       92.67       34.00    171.69 o
 -15   1  15      812.99     1102.12    173.14 o
 -13   1  15        0.58       89.84    155.95 o
 -11   1  15       68.10      125.38    168.31 o
  -9   1  15        1.05      -32.77    188.31 o
  -7   1  15        6.46      233.30    207.66 o
  -5   1  15       70.48       66.51    170.82 o
  -3   1  15      111.20     -101.16    184.25 o
  -1   1  15       15.54       30.34    182.51 o
   1   1  15       38.82      119.92    349.47 o
 -28   2  15       61.08      224.13    255.13 o
 -26   2  15       20.47      168.24    159.32 o
 -24   2  15       42.75      100.96    141.99 o
 -22   2  15       87.70      123.44    161.34 o
 -20   2  15      156.37      141.08    149.16 o
 -18   2  15        1.78      -13.43    126.90 o
 -16   2  15        0.37      -20.00    151.73 o
 -14   2  15       14.31      -59.79    125.23 o
 -12   2  15      485.70      684.60    230.62 o
 -10   2  15        0.97      194.55    228.85 o
  -8   2  15       61.82       31.89    200.20 o
  -6   2  15      406.34      605.54    219.22 o
  -4   2  15       84.23       62.56    210.08 o
  -2   2  15       23.03      108.59    200.73 o
   0   2  15        0.46      -51.39    380.31 o
 -29   3  15       19.46       10.28    346.05 o
 -27   3  15       13.70      -12.24    244.82 o
 -25   3  15      162.84      219.67    172.48 o
 -23   3  15      179.70      196.78    138.51 o
 -21   3  15      588.87      790.69    146.58 o
 -19   3  15      327.97      275.94    132.28 o
 -17   3  15       12.00       70.06    127.56 o
 -15   3  15       89.49      115.60    118.12 o
 -13   3  15      374.13      330.42    135.77 o
 -11   3  15      122.70       94.04    223.89 o
  -9   3  15       32.92      231.59    246.69 o
  -7   3  15       84.19      102.41    207.19 o
  -5   3  15      260.38      173.46    220.15 o
  -3   3  15      458.42      566.64    205.36 o
  -1   3  15        2.43      279.08    302.69 o
 -28   4  15       13.72      143.38    245.82 o
 -26   4  15        3.27     -115.69    195.47 o
 -24   4  15      178.46      201.19    198.12 o
 -22   4  15     1183.02     1455.90    208.70 o
 -20   4  15      698.21      696.18    211.74 o
 -18   4  15      309.41      411.79    168.82 o
 -16   4  15      107.23      219.40    114.95 o
 -14   4  15      790.24      714.88    112.95 o
 -12   4  15      662.01      822.18    139.63 o
 -10   4  15      456.83      563.46    231.28 o
  -8   4  15       64.37      150.80    265.86 o
  -6   4  15      205.95      287.01    202.37 o
  -4   4  15       23.92       11.87    194.39 o
  -2   4  15       11.50      132.84    289.72 o
 -27   5  15      135.12        0.00    342.62 o
 -25   5  15        7.33      174.11    237.89 o
 -23   5  15      386.46      451.90    195.14 o
 -21   5  15      183.84      275.41    181.87 o
 -19   5  15       98.00      180.57    165.45 o
 -17   5  15       74.45       33.34    234.67 o
 -15   5  15      379.65      480.38    244.24 o
 -13   5  15      158.05      174.61    174.59 o
 -11   5  15      134.04      -83.27    178.96 o
  -9   5  15       25.55      154.97    240.61 o
  -7   5  15       59.07      -35.85    257.06 o
  -5   5  15     1237.29     1218.82    218.69 o
  -3   5  15     1193.32     1479.18    321.83 o
 -24   6  15      151.64       41.11    325.49 o
 -22   6  15      352.77      126.77    342.62 o
 -20   6  15      862.95      979.51    266.20 o
 -18   6  15      129.16      151.51    264.04 o
 -16   6  15       45.02       10.82    242.69 o
 -14   6  15      920.63     1103.66    249.27 o
 -12   6  15      710.56      843.30    212.56 o
 -10   6  15      216.70      259.83    199.73 o
  -8   6  15        5.14      235.88    210.01 o
  -6   6  15      554.42      784.60    452.26 o
  -4   6  15      555.70      842.46    378.60 o
 -23   7  15      392.04      212.43    332.34 o
 -21   7  15      364.72      356.33    370.03 o
 -19   7  15      771.27      801.73    387.16 o
 -17   7  15       43.70      -95.93    373.46 o
 -15   7  15      868.11      796.47    265.97 o
 -13   7  15      791.83      759.37    265.31 o
 -11   7  15      782.24      688.67    383.74 o
  -9   7  15        2.55      -30.84    404.29 o
  -7   7  15      262.36     -287.80    424.85 o
  -5   7  15      549.02      555.05    486.52 o
 -20   8  15       61.79      143.90    349.47 o
 -18   8  15      230.90      630.42    370.03 o
 -16   8  15      445.70      472.82    394.01 o
 -28   0  16       32.72       27.41    325.49 o
 -26   0  16      132.77      209.29    224.62 o
 -24   0  16       73.93       71.23    206.62 o
 -22   0  16      125.69        5.16    205.55 o
 -20   0  16     1332.91     1586.34    291.23 o
 -18   0  16     4396.28     5334.62    376.88 o
 -16   0  16     4333.10     4550.02    376.88 o
 -14   0  16     2678.08     2835.80    279.24 o
 -12   0  16      242.54      294.65    363.18 o
 -10   0  16        8.09      178.16    328.92 o
  -8   0  16       64.18      157.81    246.03 o
  -6   0  16      539.86      467.78    245.84 o
  -4   0  16       11.62      -96.74    268.10 o
  -2   0  16       99.49      188.44    397.44 o
 -29   1  16      104.08       89.08    346.05 o
 -27   1  16      473.09      738.71    174.56 o
 -25   1  16      754.52      865.13    166.15 o
 -23   1  16      361.50      391.57    157.17 o
 -21   1  16      155.16       30.17    162.09 o
 -19   1  16       59.72      146.35    189.62 o
 -17   1  16      591.30      900.22    180.86 o
 -15   1  16     1631.44     2203.15    224.48 o
 -13   1  16      241.81      139.56    146.50 o
 -11   1  16      129.00      259.69    197.23 o
  -9   1  16     1636.16     1690.96    231.11 o
  -7   1  16      442.59      292.82    198.95 o
  -5   1  16      399.49      463.04    220.54 o
  -3   1  16        6.96      -31.09    196.26 o
 -28   2  16       72.33      129.93    259.02 o
 -26   2  16      324.65      306.49    166.19 o
 -24   2  16      764.52      625.49    156.66 o
 -22   2  16      232.67      186.96    164.87 o
 -20   2  16        8.58      -49.68    142.12 o
 -18   2  16      766.27      781.52    149.36 o
 -16   2  16      735.11     1309.89    181.35 o
 -14   2  16      391.43      370.82    138.00 o
 -12   2  16        1.68       93.00    213.80 o
 -10   2  16      298.81      376.50    200.81 o
  -8   2  16      962.86     1327.67    232.52 o
  -6   2  16      504.36      450.00    219.63 o
  -4   2  16      156.47      223.71    199.32 o
  -2   2  16       37.06      191.87    418.00 o
 -29   3  16       36.87      -78.80    380.31 o
 -27   3  16      476.45      684.65    214.25 o
 -25   3  16      611.83      552.40    189.96 o
 -23   3  16      526.40      316.37    196.03 o
 -21   3  16       35.79      130.62    186.36 o
 -19   3  16       97.76      191.63    135.30 o
 -17   3  16      499.77      737.78    144.91 o
 -15   3  16      572.68      941.16    175.53 o
 -13   3  16        2.65       41.19    141.47 o
 -11   3  16      668.29     1069.91    249.36 o
  -9   3  16      542.32      637.76    225.11 o
  -7   3  16      724.09      608.74    230.36 o
  -5   3  16      553.59      231.23    237.39 o
  -3   3  16      333.55      171.31    421.42 o
 -28   4  16       92.75      282.32    254.07 o
 -26   4  16      360.87      201.95    253.14 o
 -24   4  16      152.34      142.26    194.94 o
 -22   4  16      535.86      648.49    200.88 o
 -20   4  16       45.71       48.30    178.78 o
 -18   4  16       94.14      162.95    163.86 o
 -16   4  16      598.20      890.11    182.62 o
 -14   4  16      697.41      999.89    264.88 o
 -12   4  16       11.05     -109.80    190.52 o
 -10   4  16      355.32      209.63    264.10 o
  -8   4  16      941.69     1121.21    226.06 o
  -6   4  16      318.64      431.22    371.74 o
  -4   4  16        7.71       64.89    296.60 o
 -27   5  16      161.82      126.77    373.46 o
 -25   5  16      416.79      280.95    359.75 o
 -23   5  16      420.32      277.52    387.16 o
 -21   5  16        0.53        4.29    269.47 o
 -19   5  16       42.51      234.77    265.67 o
 -17   5  16      888.24     1282.40    270.56 o
 -15   5  16      361.08      388.08    243.40 o
 -13   5  16      147.26      209.98    255.12 o
 -11   5  16       50.76      198.26    213.17 o
  -9   5  16      292.45      342.62    383.74 o
  -7   5  16       25.25      -22.39    284.37 o
  -5   5  16      106.16      193.90    308.29 o
 -24   6  16       30.19       68.52    370.03 o
 -22   6  16       28.90       34.26    397.44 o
 -18   6  16      137.51       17.13    397.44 o
 -16   6  16       50.53      284.38    411.15 o
 -14   6  16      230.53      137.05    366.61 o
  -8   6  16      198.73      510.51    421.42 o
  -6   6  16      164.39      257.62    306.46 o
 -23   7  16        4.56      -37.69    366.61 o
 -21   7  16       15.01      -58.25    387.16 o
 -19   7  16       36.78     -370.03    414.57 o
 -17   7  16       78.00      -44.54    383.74 o
 -29   1  17       24.04     -335.77    335.77 o
 -27   1  17       50.32     -152.78    187.92 o
 -25   1  17       32.56       58.21    170.29 o
 -23   1  17        5.13     -124.49    175.40 o
 -21   1  17       30.42        7.73    170.62 o
 -19   1  17        1.33      -28.73    175.53 o
 -17   1  17       24.96      102.53    168.50 o
 -15   1  17       55.39       69.77    174.28 o
 -13   1  17       29.48       -5.73    170.26 o
 -11   1  17       61.04      244.02    218.84 o
  -9   1  17       45.68      120.79    225.25 o
  -7   1  17        1.16     -220.23    282.96 o
  -5   1  17       54.76       54.82    424.85 o
 -26   2  17        9.66     -200.53    246.55 o
 -24   2  17       30.77      231.79    201.74 o
 -22   2  17       34.88      -37.22    154.42 o
 -20   2  17      102.97      184.15    149.33 o
 -18   2  17       55.37      -18.69    158.15 o
 -16   2  17        1.11       19.44    169.97 o
 -14   2  17       51.65      198.19    170.69 o
 -12   2  17      109.69      147.28    210.09 o
 -10   2  17        4.64      -51.39    214.59 o
  -8   2  17      119.32      192.97    266.20 o
  -6   2  17        0.34      128.52    272.35 o
 -27   3  17      111.73      256.28    272.47 o
 -25   3  17       82.43      -16.23    207.95 o
 -23   3  17       75.66      169.46    197.58 o
 -21   3  17       18.87       33.78    186.98 o
 -19   3  17      125.80      222.51    182.42 o
 -17   3  17      293.43      360.71    189.28 o
 -15   3  17       47.97      182.67    164.44 o
 -13   3  17      160.24      275.29    179.89 o
 -11   3  17      232.41      237.83    213.58 o
  -9   3  17       89.95      117.01    265.28 o
  -7   3  17       30.76      155.24    277.47 o
 -26   4  17       32.32      331.85    264.12 o
 -24   4  17       53.45       94.24    249.72 o
 -22   4  17       67.02      -37.08    272.55 o
 -20   4  17      187.26      277.04    239.34 o
 -18   4  17      344.14      621.53    267.70 o
 -16   4  17        7.51      134.27    280.00 o
 -14   4  17       59.45     -154.84    275.39 o
 -12   4  17      380.74      613.29    335.77 o
 -10   4  17      419.14      376.26    277.07 o
  -8   4  17      295.34      384.21    282.24 o
  -6   4  17      167.23        3.43    455.69 o
 -25   5  17       92.21     -284.38    418.00 o
 -23   5  17       11.97      -10.28    428.28 o
 -21   5  17      394.00       61.67    370.03 o
 -19   5  17      348.35      459.11    376.88 o
 -17   5  17      318.12      315.21    356.33 o
  -9   5  17       77.34      167.88    438.56 o
  -7   5  17        0.51     -202.15    435.13 o
 -26   0  18       15.92     -109.64    304.93 o
 -24   0  18       30.32       27.90    228.78 o
 -22   0  18      333.80      719.51    322.06 o
 -20   0  18      702.25     1120.37    335.77 o
 -18   0  18      142.72      250.29    243.84 o
 -16   0  18      311.84      597.59    284.38 o
 -14   0  18     1100.79     1462.99    342.62 o
 -27   1  18       29.94      195.29    325.49 o
 -25   1  18      122.29       70.51    183.95 o
 -23   1  18      560.02      274.14    186.92 o
 -21   1  18      537.68      705.19    190.98 o
 -19   1  18       12.01      -96.19    177.28 o
 -17   1  18      123.18      255.07    184.08 o
 -15   1  18      484.57      663.30    227.41 o
 -13   1  18      225.31      214.10    221.90 o
  -9   1  18       10.93       20.56    380.31 o
 -26   2  18       57.57      633.85    356.33 o
 -24   2  18      178.27      135.33    233.78 o
 -22   2  18      145.21       21.04    232.54 o
 -20   2  18      380.02      634.93    229.76 o
 -18   2  18        0.31      306.97    204.97 o
 -16   2  18      359.69      629.43    220.62 o
 -14   2  18      348.40      553.71    248.40 o
 -10   2  18       13.34     -106.21    366.61 o
  -8   2  18        1.98     -209.00    407.72 o
 -25   3  18        1.74      -51.39    315.21 o
 -23   3  18      409.87      116.49    311.79 o
 -21   3  18      312.90      479.67    339.20 o
 -19   3  18       86.69      205.57    352.90 o
 -17   3  18        8.69      137.05    370.03 o
 -15   3  18      483.62      815.44    394.01 o
  -9   3  18       27.95      339.20    400.87 o
 -25   1  19        5.69      130.20    346.05 o
 -23   1  19       26.89      166.02    239.52 o
 -21   1  19       25.66       17.13    332.34 o
 -19   1  19      157.87       53.39    213.91 o
 -17   1  19        8.75      106.08    218.04 o
 -15   1  19        5.04     -110.09    226.18 o
 -13   1  19        9.17      250.11    311.79 o
 -22   2  19        3.03     -287.80    325.49 o
 
